# Supplementary material for: Design and testing of a humanized porcine donor for xenotransplantation
Source: Nature. 2023 Oct 11;622(7982):393–401. doi: 10.1038/s41586-023-06594-4 (PMC10567564; doi:10.1038/s41586-023-06594-4)
Supplement: Supplementary file 3 — Source Data Fig. 1 [file 41586_2023_6594_MOESM3_ESM.xlsx]

## Sheet: 1b
		WT IgG			3KO IgG			WT IgM			3KO IgM
	Human	83698	84315	84521	5359	5462	4903	19529	19347	18764	988	920	1032
	Baboon	20569	25519	27607	6866	6349	7049	75343	79118	80092	25519	25217	27345
	Rhesus	18589	23371	25519	1924	1788	1895	70707	70191	71226	17327	17613	18158
	Cyno	15636	24450	35082	1618	1456	1728	183322	181523	178857	24161	24276	24161

## Sheet: 1c
	IgG		IgM
NHP ID	WT	3KO	WT	3KO
BC871	70503	5219	152651	28371
BC883	36365	7704	114935	13006
BC873	9912	5558	91088	47916
FR1538	33875	3206	98948	23668
SB608	126338	5919	129362	18466
UG1525	112249	5624	124362	13852
NV653	59984	4959	171136	24522
BC835	8109	6928	91809	18833
EC794	309110	14127	107911	55876
BC861	107487	5219	194141	33875
EC783	22486	6132	163230	52255
MB1039	52255	5344	90018	8368
EC205	10851	3400	89664	10189
UG814	20783	7584	51034	6660
UG1436	158788	7466	123873	37382
FR1520	84850	5850	196451	29395
BC808	354836	12853	129873	12454
MB962	81250	4749	74796	14408
NR269	93636	4862	83195	21280
NV632	42239	4786	133506	21448
FR1539	252819	31185	134562	14869
UG1407	128346	7177	106223	21618
EC246	27490	3441	66194	9912
NR254	81571	3046	143887	12652
BC886	64393	6634	63888	8535
FR1283	91809	5713	121935	13961
NV565	27817	6279	83195	23115
BC826	40767	5302	95124	28371
UG1437	274636	5219	65416	5758
UG1553	249847	5158	98171	18106
MB920	172490	9054	205156	15467
BC828	508000	8237	327937	30336
MB1117	95124	7735	147331	16800
UG1569	202744	6634	91088	33741
FR1548	105805	4638	75388	19360
BC868	11110	3156	23575	7121
FR1457	79039	7407	68584	17000
UG1221	160676	2987	94006	12021
BC885	250834	14127	134562	10109
UG1560	450000	3781	149083	36797
NR253	44634	7320	138873	17202
FR1544	104975	5344	257851	25407
BC767	61905	2827	45523	15589
UG1521	177316	5646	171812	20217
FR1547	61419	8501	130900	11740
NV645	65934	17407	127338	36652
EC795	1340000	7920	95124	10724
NV618	206779	5117	134033	16933
FR1413	150263	11786	156921	24330
FR1375	44459	9234	116302	25709
BC875	123386	7796	129873	21875
MB1068	77497	9054	212564	30336
UG1482	217651	6608	114033	20377
UG1341	139972	9054	133506	40447
FR1509	195678	6403	182276	30336
FR1447	228193	8335	62149	17614
NV641	51438	5758	175231	36079
MB1027	69949	4824	84850	24044
UG824	94378	5919	194908	79039
UG1568	120028	10851	214246	46246
NR209	67778	20538	203545	25307
NR210	133506	8368	59748	13057
SB583	51034	34143	109626	20217
UG1375	119556	5077	149672	23575
MB921	21280	5736	139972	13317
NR204	11786	3400	98559	22754
NV512	234577	9054	108765	31555
FR1450	38276	9795	117686	17067
CP116	56764	3308	84184	7010
NV534	209239	13422	112249	13906
BC789	17614	6608	88261	27490
MB1028	70503	4407	232735	29049
FR1425	127841	8738	202744	43764
NV543	117686	5365	27490	10069
MB1001	32694	9197	274636	22575
UG1369	87224	5989	81893	7149
EC646	154467	16343	73049	27382
NR252	86881	4026	119556	18982
BC755	100521	9642	130900	25913
UG1376	53717	10473	61177	14753
SB534	74796	8045	59984	15225
FR1386	116762	7951	63636	22486
UG1323	26221	7121	183719	71623
FR1393	180133	9089	72475	17544
UG1301	160044	5691	190353	20297
FR1349	44459	5260	116762	19208
UG1267	129362	5536	104975	12116
MG929	37976	8109	101316	11833
BC703	13264	8636	212564	20783
UG1291	123873	5407	163874	41415
UG1327	155689	3481	108765	32183
UG1300	221110	8912	124362	10109
SB567	38884	5989	158788	21448
UG1243	54142	12021	194908	24044
EC602	244007	9912	227295	31680
FR1348	122900	5240	98171	21448
Secondary only_Ctr	160	140	43.8	54.2
Secondary only_Ctr	164	164	48.1	59

## Sheet: 1d
		C3b MFI x 10^5
Cell Line ID	Phenotype	0% NHS	3.125% NHS	6.25% NHS	12.5% NHS
9-3	WT	0.00208	0.43714	1.27848	4.82
21252	3KO	0.00205	0.01849	0.02657	0.03447
21253	3KO	0.00209	0.02533	0.03944	0.0561
21256	3KO	0.00195	0.02887	0.04378	0.05303
HUVEC	HUVEC	0.00127	0.00145	0.00174	0.00212

## Sheet: 1e
		C3b MFI x 10^5
Cell Line ID	Phenotype	0% Serum	3.125% Serum	6.25% Serum	12.5% Serum	25% Serum+EDTA
9-3	WT	0.00204	0.12002	0.48143	1.68659	0.00209
21252	3KO	0.00205	0.04181	0.09461	0.12478	0.00195
21253	3KO	0.00203	0.03748	0.06681	0.08401	0.00202
21256	3KO	0.00196	0.03178	0.05038	0.06137	0.00185

## Sheet: 1f
	aPC Activity (OD@405nm)
Time (minutes)	WT		3KO		HUVEC
0	0.0755	0.0721	0.0703	0.0719	0.1044	0.1011
0.48	0.0759	0.0714	0.0704	0.0724	0.1125	0.1097
0.98	0.077	0.0718	0.0716	0.0727	0.1209	0.1203
1.48	0.0784	0.0723	0.0719	0.0731	0.1302	0.1301
1.98	0.0794	0.0722	0.0725	0.0734	0.1411	0.1414
2.48	0.0804	0.0734	0.0723	0.074	0.1516	0.1525
2.98	0.0816	0.0742	0.073	0.0744	0.1624	0.1633
3.48	0.0816	0.0733	0.0733	0.075	0.1729	0.1764
3.98	0.0818	0.0737	0.0733	0.0756	0.1842	0.1871
4.48	0.0821	0.0751	0.0738	0.0765	0.1986	0.2001
4.98	0.0823	0.0754	0.0743	0.0769	0.2102	0.2145
5.48	0.0822	0.0769	0.0746	0.0772	0.2234	0.2277
5.98	0.0824	0.0774	0.0754	0.0778	0.2367	0.2417
6.48	0.0828	0.078	0.0764	0.0787	0.2499	0.2562
6.98	0.0827	0.0795	0.0767	0.0786	0.2631	0.2704
7.48	0.083	0.0795	0.0777	0.0793	0.2794	0.2844
7.98	0.0832	0.0803	0.0788	0.0796	0.2905	0.2988
8.48	0.083	0.081	0.0786	0.0797	0.3069	0.3127
8.98	0.0832	0.081	0.0792	0.0799	0.3197	0.326
9.48	0.083	0.082	0.0794	0.0803	0.3337	0.3425
9.98	0.0833	0.0818	0.08	0.0806	0.3485	0.3589

## Sheet: 1g
	[TAT] (ng/mL)
Time (minutes)	WT		3KO		HUVEC
0	11.73	11.2	11.73	11.2	11.73	11.2
20	16.254	14.808	14.17	13.374	12.732	13.174
40	41.162	37.586	37.052	32.964	17.768	18.304
Dashed line is the average [TAT] at t=0 min (11.465).
