# Supplementary material for: Design and testing of a humanized porcine donor for xenotransplantation
Source: Nature. 2023 Oct 11;622(7982):393–401. doi: 10.1038/s41586-023-06594-4 (PMC10567564; doi:10.1038/s41586-023-06594-4)
Supplement: Supplementary file 4 — Source Data Fig. 2 [file 41586_2023_6594_MOESM4_ESM.xlsx]

## Sheet: 2e
	Pigs	WT Yucatan, 4 month	3KO.7TG, 4 month
	1	81.82	93.91
	2	91.06	93.3
	3	76.15	123.46
	4	78.91
