# Supplementary material for: Design and testing of a humanized porcine donor for xenotransplantation
Source: Nature. 2023 Oct 11;622(7982):393–401. doi: 10.1038/s41586-023-06594-4 (PMC10567564; doi:10.1038/s41586-023-06594-4)
Supplement: Supplementary file 5 — Source Data Fig. 3 [file 41586_2023_6594_MOESM5_ESM.xlsx]

## Sheet: 3a
		C3b MFI x 10^3
Cell Line ID	Genotype	Human Serum	Serum+EDTA
9-3	WT	825	0.236
21252	3KO	3.914	0.224
21253	3KO	5.61	0.203
21256	3KO	4.962	0.201
21024	3KO.7TG	0.85	0.247
21039	3KO.7TG	1.426	0.252
21077	3KO.7TG	0.681	0.226
A9156	3KO.7TG.RI	0.84	0.246
A9161	3KO.7TG.RI	0.863	0.342
HUVEC	HUVEC	0.239	0.203
HGMVEC	HGMVEC	2.873	0.183
Dashed line is the average C3b MFI of all 11 cell lines in serum+EDTA (0.233).

## Sheet: 3b
		C3b MFI x 10^3
Cell Line ID	Genotype	Cyno Serum	Serum+EDTA
9-3	WT	98.194	0.209
21252	3KO	10.822	0.195
21253	3KO	10.144	0.202
21256	3KO	6.75	0.185
21024	3KO.7TG	3.412	0.238
21039	3KO.7TG	3.26	0.26
21077	3KO.7TG	2.027	0.209
A9156	3KO.7TG.RI	2.909	0.241
A9161	3KO.7TG.RI	2.895	0.204
HUVEC	HUVEC	523	0.144
HGMVEC	HGMVEC	512	0.178
Dashed line is the average C3b MFI of all 11 cell lines in serum+EDTA (0.206).

## Sheet: 3c
		% CytotoxRed+ Cells
Cell Line ID	Genotype	Human	Cyno
9-3	WT	96.1406	96.8309
21252	3KO	0.683999	34.4289
21253	3KO	1.15984	47.1339
21256	3KO	1.5254	36.696
21024	3KO.7TG	1.00844	0.766755
21039	3KO.7TG	1.87894	0.651565
21077	3KO.7TG	0.490836	0.396307
A9156	3KO.7TG.RI	0.762167	0.778643
A9161	3KO.7TG.RI	1.35775	4.58516
HUVEC	HUVEC	0	0
HGMVEC	HGMVEC	0.403226	0

## Sheet: 3d
Treatment	Serum	+	+	+	+	+
	M177	-	+	-	+	-
	BRIC216	-	-	+	+	-
	EDTA	-	-	-	-	+
Cell Line ID	Genotype	C3b MFI x 10^3
21252	3KO	7.344	n/a	n/a	n/a	0.194
21253	3KO	7.916	n/a	n/a	n/a	0.206
21256	3KO	7.735	n/a	n/a	n/a	0.206
21024	3KO.7TG	1.384	1.846	2.429	4.512	0.24
21039	3KO.7TG	1.127	1.243	1.62	3.061	0.217
21077	3KO.7TG	2.318	3.374	4.195	11.324	0.263
A9156	3KO.7TG.RI	1.29	1.834	2.135	4.324	0.217
A9161	3KO.7TG.RI	1.255	2.405	2.504	5.346	0.194

## Sheet: 3e
	Human C3b MFI x 10^3					Cyno C3b MFI x 10^4
Cell Line ID	Serum Rep 1	Serum Rep 2	Serum Rep 3	Serum+EDTA		Serum Rep 1	Serum Rep 2	Serum Rep 3	Serum+EDTA
Empty Vector	4.167	3.775	3.537	0.461		3.1082	3.0294	2.7256	0.0285
CD46	2.021	1.831	1.408	0.549		0.2634	0.2682	0.2661	0.0257
CD55	0.87	0.843	0.817	0.649		0.1416	0.1578	0.1485	0.0218
CD46-CD55-CD47	0.948	0.885	0.85	0.52		0.2005	0.2105	0.1689	0.0211
Dashed line for each figure is the average C3b MFI of all 4 cell lines in serum+EDTA. (Human = 0.545; Cyno = 0.0243)

## Sheet: 3f
Treatment	RCR-252	-	+	-	+
	PBS-01	-	-	+	+
Cell Line ID	Genotype	[aPC] (ng/mL)
9-3	WT	0.100479	n/a	n/a	n/a
21252	3KO	0.149173	n/a	n/a	n/a
21253	3KO	0.106574	n/a	n/a	n/a
21256	3KO	0.143111	n/a	n/a	n/a
21024	3KO.7TG	5.77422	5.11113	0.137016	0.112636
21039	3KO.7TG	6.88943	5.61012	0.027405	0.05785
21077	3KO.7TG	6.1828	5.08099	0.216152	0.137016
A9156	3KO.7TG.RI	6.31675	4.53846	0.088289	0.130921
A9161	3KO.7TG.RI	4.97717	3.1329	0.130921	0.155268
HUVEC	HUVEC	1.7932	n/a	n/a	n/a
HGMVEC	HGMVEC	2.64562	n/a	n/a	n/a

## Sheet: 3g
		[TAT] (ng/mL)
Cell Line ID	Genotype	Rep 1	Rep 2	Rep 3	Average
9-3	WT	106.626	101.37	99.3742	102.457
21252	3KO	120.269	93.3911	121.827	111.829
21253	3KO	103.855	88.4471	94.6143	95.6389
21256	3KO	125.048	70.1623	112.33	102.513
21024	3KO.7TG	17.8185	20.2595	19.2434	19.1071
21039	3KO.7TG	14.8605	16.1892	15.4406	15.4968
21077	3KO.7TG	19.3973	16.3439	16.9068	17.5494
A9156	3KO.7TG.RI	12.1668	15.5109	13.1087	13.5955
A9161	3KO.7TG.RI	25.9919	23.4675	28.1156	25.8583
HUVEC	HUVEC	21.6554	21.7088	28.6535	24.0059
HGMVEC	HGMVEC	30.0089	29.2849	n/a	29.6469
t=0, No Cells	t=0, No Cells	12.6989	8.88378	12.6765	11.4197
Dashed line is the average [TAT] at t=0 min (11.42).

## Sheet: 3h
	WT	WT	WT		3KO	3KO	3KO		3KO.7TG/3KO.7TG.RI	3KO.7TG/3KO.7TG.RI	3KO.7TG/3KO.7TG.RI	3KO.7TG/3KO.7TG.RI	3KO.7TG/3KO.7TG.RI	3KO.7TG/3KO.7TG.RI	3KO.7TG/3KO.7TG.RI	3KO.7TG/3KO.7TG.RI	3KO.7TG/3KO.7TG.RI
1000	9.26871	8.12271	10.5177		8.783	11.932	10.33		9.65229	10.6883	10.2873	8.58186	9.92386	9.62086	9.449	9.568	10.07
500	9.35171	8.69971	10.7117		9.819	13.309	9.625		9.28829	9.19329	10.6623	8.23186	9.12686	8.38786	7.885	6.615	10.777
250	9.52771	10.7637	9.57771		11.733	12.122	10.292		9.64029	11.1183	9.87129	8.65886	8.76586	9.31786	9.9	8.301	8.684
125	9.53971	10.0857	10.9137		10.725	13.15	9.141		10.3473	10.4773	12.9193	8.38786	10.8069	9.55986	10.385	9.161	8.979
62.5	10.9947	11.4847	10.6507		9.905	9.761	11.6		10.8873	12.5033	11.4333	11.0669	11.6149	11.2109	10.67	10.255	11.334
31.25	8.00671	8.50971	9.65271		10.278	12.498	14.178		13.4963	15.4683	15.1623	12.4439	13.8749	13.3559	11.51	12.076	13.208
15.625	9.45071	11.5947	10.8327		9.718	13.017	12.385		16.5653	15.0783	17.4373	15.6939	16.8309	14.6259	15.595	14.625	14.94
7.8125	9.41271	10.4667	11.1477		9.773	12.752	14.85		17.3973	18.3173	22.3363	16.4219	18.9359	14.9779	14.423	15.399	16.115
3.90625	9.26871	10.5757	10.7057		10.566	12.088	14.896		19.4383	18.4963	22.3833	17.3169	20.2119	16.5489	15.529	17.948	16.299
1.95312	8.64171	10.2237	10.3677		10.33	14.625	12.858		18.2943	20.5583	19.4643	18.2229	18.5179	18.6989	16.08	17.922	16.958
0.976563	8.62771	11.2367	9.99571		9.732	11.092	12.529		20.2553	20.4193	19.9403	20.0419	19.5799	18.7249	16.441	17.524	14.455
0.1	9.87471	9.68971	10.5817		12.411	14.57	11.799		17.4113	17.8303	22.5073	16.1239	15.7749	17.1809	15.364	14.091	16.083

## Sheet: 3i
Cell Line ID	Ghenotype	Relative Light Units (RLU)
HUVEC	Human Control	58
21252	3KO	7956.67
21253	3KO	8563.67
21256	3KO	8653.67
21024	3KO.7TG	3077.67
21039	3KO.7TG	4792.33
21077	3KO.7TG	1262.67
A9156	3KO.7TG.RI	3245
A9161	3KO.7TG.RI	4625
9-3	WT	5879.33

## Sheet: 3j
Cell Line ID	Relative Light Units x 10^2
Empty Vector	5.17	6.21	4.28	4.74	2.86	5.23
A20-HO1	0.71	0	1.2	0.85	0	0.1
A20	0	0	0	0	0	0.33
HO1	0	0	0	0	0	0
SG0144-ssHMOX1	4.65	3.27	1.65	3.67	5.61	1.68
