# Supplementary material for: Design and testing of a humanized porcine donor for xenotransplantation
Source: Nature. 2023 Oct 11;622(7982):393–401. doi: 10.1038/s41586-023-06594-4 (PMC10567564; doi:10.1038/s41586-023-06594-4)
Supplement: Supplementary file 6 — Source Data Fig. 4 [file 41586_2023_6594_MOESM6_ESM.xlsx]

## Sheet: 4a
Genotype	Recipient_ID	centervar0mgh1uw2duke3biomere	survtime	alive0dead1
3KO.RI	M13021	0	4	1
3KO.RI	M12121	0	6	1
3KO.RI	CY1061	1	21	1
3KO.RI	CY1062	1	27	1
3KO.RI	MB1027	2	35	1
3KO	M11521	0	50	1
3KO.7TG	M2220	0	8	1
3KO.7TG	M10619	0	9	1
3KO.7TG	M11421	0	25	1
3KO.7TG	M8220	0	103	1
3KO.7TG	M7721	0	365	1
3KO.7TG	M2519	0	511	1
3KO.7TG	M2420	0	758	1
3KO.7TG	M8320	0	673	0
3KO.7TG.RI	M6421	0	6	1
3KO.7TG.RI	M12621	0	9	1
3KO.7TG.RI	M12021	0	16	1
3KO.7TG.RI	M6521	0	176	1
3KO.7TG.RI	M6121	0	283	1
3KO.7TG.RI	M5722	0	247	0
3KO.7TG.RI	M7621	0	429	0

## Sheet: 4b
Recipient_ID	Donor_ID	Genotype	POD	Cr_mg_dL
M10619	20114	3KO.7TG	-8	1
M10619	20114	3KO.7TG	0	1.2
M10619	20114	3KO.7TG	2	2.8
M10619	20114	3KO.7TG	4	4.4
M10619	20114	3KO.7TG	5	4.4
M10619	20114	3KO.7TG	6	4.1
M10619	20114	3KO.7TG	7	3.2
M10619	20114	3KO.7TG	8	2.9
M10619	20114	3KO.7TG	9	3.2
M2220	20115	3KO.7TG	-1	1.2
M2220	20115	3KO.7TG	1	0.6
M2220	20115	3KO.7TG	3	0.5
M2220	20115	3KO.7TG	5	0.8
M2220	20115	3KO.7TG	7	0.8
M2220	20115	3KO.7TG	8	1.1
M2420	20140	3KO.7TG	0	1.1
M2420	20140	3KO.7TG	1	0.8
M2420	20140	3KO.7TG	2	0.7
M2420	20140	3KO.7TG	5	0.7
M2420	20140	3KO.7TG	7	0.5
M2420	20140	3KO.7TG	9	0.5
M2420	20140	3KO.7TG	12	0.6
M2420	20140	3KO.7TG	26	0.8
M2420	20140	3KO.7TG	29	0.6
M2420	20140	3KO.7TG	34	0.7
M2420	20140	3KO.7TG	41	1
M2420	20140	3KO.7TG	47	0.8
M2420	20140	3KO.7TG	50	0.6
M2420	20140	3KO.7TG	54	0.9
M2420	20140	3KO.7TG	61	0.8
M2420	20140	3KO.7TG	69	0.8
M2420	20140	3KO.7TG	75	0.7
M2420	20140	3KO.7TG	82	0.8
M2420	20140	3KO.7TG	89	0.5
M2420	20140	3KO.7TG	96	0.5
M2420	20140	3KO.7TG	103	0.5
M2420	20140	3KO.7TG	110	0.6
M2420	20140	3KO.7TG	117	0.6
M2420	20140	3KO.7TG	124	0.6
M2420	20140	3KO.7TG	131	0.6
M2420	20140	3KO.7TG	138	0.5
M2420	20140	3KO.7TG	152	0.6
M2420	20140	3KO.7TG	167	0.6
M2420	20140	3KO.7TG	174	0.6
M2420	20140	3KO.7TG	180	0.5
M2420	20140	3KO.7TG	188	0.6
M2420	20140	3KO.7TG	195	0.5
M2420	20140	3KO.7TG	201	0.7
M2420	20140	3KO.7TG	216	0.7
M2420	20140	3KO.7TG	218	0.6
M2420	20140	3KO.7TG	222	0.6
M2420	20140	3KO.7TG	230	0.6
M2420	20140	3KO.7TG	236	0.6
M2420	20140	3KO.7TG	243	0.8
M2420	20140	3KO.7TG	254	0.6
M2420	20140	3KO.7TG	264	0.6
M2420	20140	3KO.7TG	275	0.7
M2420	20140	3KO.7TG	285	0.7
M2420	20140	3KO.7TG	296	0.9
M2420	20140	3KO.7TG	327	0.8
M2420	20140	3KO.7TG	337	0.7
M2420	20140	3KO.7TG	348	0.8
M2420	20140	3KO.7TG	359	1.8
M2420	20140	3KO.7TG	364	0.8
M2420	20140	3KO.7TG	369	0.6
M2420	20140	3KO.7TG	390	1.3
M2420	20140	3KO.7TG	401	1.3
M2420	20140	3KO.7TG	411	1.2
M2420	20140	3KO.7TG	432	1.3
M2420	20140	3KO.7TG	443	1.4
M2420	20140	3KO.7TG	453	1.5
M2420	20140	3KO.7TG	464	1.4
M2420	20140	3KO.7TG	474	0.9
M2420	20140	3KO.7TG	476	0.7
M2420	20140	3KO.7TG	481	1
M2420	20140	3KO.7TG	488	1.1
M2420	20140	3KO.7TG	502	0.8
M2420	20140	3KO.7TG	509	1.1
M2420	20140	3KO.7TG	516	1.1
M2420	20140	3KO.7TG	523	1.2
M2420	20140	3KO.7TG	530	1.2
M2420	20140	3KO.7TG	538	1.3
M2420	20140	3KO.7TG	544	1.2
M2420	20140	3KO.7TG	558	1.3
M2420	20140	3KO.7TG	565	1.1
M2420	20140	3KO.7TG	572	1.1
M2420	20140	3KO.7TG	579	0.9
M2420	20140	3KO.7TG	586	1
M2420	20140	3KO.7TG	593	1.1
M2420	20140	3KO.7TG	601	1
M2420	20140	3KO.7TG	607	1
M2420	20140	3KO.7TG	614	1.1
M2420	20140	3KO.7TG	621	1.1
M2420	20140	3KO.7TG	628	1.2
M2420	20140	3KO.7TG	635	1
M2420	20140	3KO.7TG	642	1.2
M2420	20140	3KO.7TG	649	1.4
M2420	20140	3KO.7TG	656	1.3
M2420	20140	3KO.7TG	664	1.1
M2420	20140	3KO.7TG	670	1
M2420	20140	3KO.7TG	677	1.1
M2420	20140	3KO.7TG	684	1.3
M2420	20140	3KO.7TG	691	1.1
M2420	20140	3KO.7TG	699	1.1
M2420	20140	3KO.7TG	705	1.1
M2420	20140	3KO.7TG	708	1.2
M2420	20140	3KO.7TG	712	1.2
M2420	20140	3KO.7TG	719	1.4
M2420	20140	3KO.7TG	726	1.3
M2420	20140	3KO.7TG	733	1.3
M2420	20140	3KO.7TG	740	1.8
M2420	20140	3KO.7TG	747	2.6
M2420	20140	3KO.7TG	750	3.4
M2420	20140	3KO.7TG	754	4.1
M2420	20140	3KO.7TG	757.1	4.2
M2519	20138	3KO.7TG	-20	0.7
M2519	20138	3KO.7TG	0	0.7
M2519	20138	3KO.7TG	2	0.5
M2519	20138	3KO.7TG	5	0.5
M2519	20138	3KO.7TG	19	0.4
M2519	20138	3KO.7TG	27	0.6
M2519	20138	3KO.7TG	30	0.7
M2519	20138	3KO.7TG	34	0.6
M2519	20138	3KO.7TG	40	0.7
M2519	20138	3KO.7TG	49	0.4
M2519	20138	3KO.7TG	54	0.5
M2519	20138	3KO.7TG	57	0.4
M2519	20138	3KO.7TG	59	0.7
M2519	20138	3KO.7TG	62	0.4
M2519	20138	3KO.7TG	68	0.4
M2519	20138	3KO.7TG	75	0.3
M2519	20138	3KO.7TG	82	0.5
M2519	20138	3KO.7TG	90	0.5
M2519	20138	3KO.7TG	96	0.6
M2519	20138	3KO.7TG	103	0.6
M2519	20138	3KO.7TG	110	0.6
M2519	20138	3KO.7TG	117	0.5
M2519	20138	3KO.7TG	124	0.6
M2519	20138	3KO.7TG	127	0.6
M2519	20138	3KO.7TG	138	1.1
M2519	20138	3KO.7TG	145	0.8
M2519	20138	3KO.7TG	152	0.7
M2519	20138	3KO.7TG	160	0.6
M2519	20138	3KO.7TG	167	0.5
M2519	20138	3KO.7TG	173	0.6
M2519	20138	3KO.7TG	181	0.6
M2519	20138	3KO.7TG	188	0.4
M2519	20138	3KO.7TG	194	0.5
M2519	20138	3KO.7TG	208	0.5
M2519	20138	3KO.7TG	215	0.6
M2519	20138	3KO.7TG	222	0.5
M2519	20138	3KO.7TG	229	0.5
M2519	20138	3KO.7TG	240	0.6
M2519	20138	3KO.7TG	250	0.8
M2519	20138	3KO.7TG	261	0.7
M2519	20138	3KO.7TG	271	0.6
M2519	20138	3KO.7TG	282	1.1
M2519	20138	3KO.7TG	292	0.6
M2519	20138	3KO.7TG	303	1.1
M2519	20138	3KO.7TG	313	0.7
M2519	20138	3KO.7TG	324	1.1
M2519	20138	3KO.7TG	345	1.2
M2519	20138	3KO.7TG	355	1.3
M2519	20138	3KO.7TG	366	0.8
M2519	20138	3KO.7TG	387	1.6
M2519	20138	3KO.7TG	394	1.9
M2519	20138	3KO.7TG	397	1.4
M2519	20138	3KO.7TG	408	1.9
M2519	20138	3KO.7TG	418	1.5
M2519	20138	3KO.7TG	429	1.5
M2519	20138	3KO.7TG	439	2.1
M2519	20138	3KO.7TG	450	1.5
M2519	20138	3KO.7TG	460	1.9
M2519	20138	3KO.7TG	481	1.3
M2519	20138	3KO.7TG	492	1.5
M2519	20138	3KO.7TG	499	1.5
M2519	20138	3KO.7TG	502	1.4
M2519	20138	3KO.7TG	505	2.2
M2519	20138	3KO.7TG	509	2.8
M2519	20138	3KO.7TG	510	3.1
M2519	20138	3KO.7TG	511	3.4
M8220	21024	3KO.7TG	-21	1.2
M8220	21024	3KO.7TG	0.2	0.8
M8220	21024	3KO.7TG	2	0.3
M8220	21024	3KO.7TG	5	0.2
M8220	21024	3KO.7TG	9	0.3
M8220	21024	3KO.7TG	12	0.6
M8220	21024	3KO.7TG	14	0.5
M8220	21024	3KO.7TG	20	0.8
M8220	21024	3KO.7TG	33	0.3
M8220	21024	3KO.7TG	40	0.3
M8220	21024	3KO.7TG	47	0.4
M8220	21024	3KO.7TG	55	0.4
M8220	21024	3KO.7TG	61	0.4
M8220	21024	3KO.7TG	68	0.5
M8220	21024	3KO.7TG	75	0.4
M8220	21024	3KO.7TG	82	0.4
M8220	21024	3KO.7TG	89	0.5
M8220	21024	3KO.7TG	100	1.2
M8220	21024	3KO.7TG	102	1.6
M8220	21024	3KO.7TG	103	2.4
M7721	21405	3KO.7TG	-20	0.8
M7721	21405	3KO.7TG	0.1	0.7
M7721	21405	3KO.7TG	0.2	9.6
M7721	21405	3KO.7TG	2	0.7
M7721	21405	3KO.7TG	5	1
M7721	21405	3KO.7TG	8	0.9
M7721	21405	3KO.7TG	12	0.8
M7721	21405	3KO.7TG	19	1
M7721	21405	3KO.7TG	27	1.7
M7721	21405	3KO.7TG	33	1.4
M7721	21405	3KO.7TG	40	1.4
M7721	21405	3KO.7TG	47	1.4
M7721	21405	3KO.7TG	54	1.5
M7721	21405	3KO.7TG	61	2.2
M7721	21405	3KO.7TG	68	1
M7721	21405	3KO.7TG	75	1
M7721	21405	3KO.7TG	82	0.9
M7721	21405	3KO.7TG	89	0.8
M7721	21405	3KO.7TG	96	0.8
M7721	21405	3KO.7TG	103	1.9
M7721	21405	3KO.7TG	117	2.2
M7721	21405	3KO.7TG	124	1.4
M7721	21405	3KO.7TG	131	3.3
M7721	21405	3KO.7TG	133	2.3
M7721	21405	3KO.7TG	138	1.3
M7721	21405	3KO.7TG	145	2.3
M7721	21405	3KO.7TG	159	1.6
M7721	21405	3KO.7TG	166	1.8
M7721	21405	3KO.7TG	173	1.5
M7721	21405	3KO.7TG	180	2.1
M7721	21405	3KO.7TG	187	1.1
M7721	21405	3KO.7TG	194	1.4
M7721	21405	3KO.7TG	201	1.1
M7721	21405	3KO.7TG	204	2
M7721	21405	3KO.7TG	208	1.2
M7721	21405	3KO.7TG	216	1.1
M7721	21405	3KO.7TG	222	1.2
M7721	21405	3KO.7TG	229	1.5
M7721	21405	3KO.7TG	236	0.8
M7721	21405	3KO.7TG	243	0.7
M7721	21405	3KO.7TG	250	1.3
M7721	21405	3KO.7TG	257	1.3
M7721	21405	3KO.7TG	264	0.9
M7721	21405	3KO.7TG	271	0.8
M7721	21405	3KO.7TG	279	1.1
M7721	21405	3KO.7TG	285	0.9
M7721	21405	3KO.7TG	292	1.5
M7721	21405	3KO.7TG	299	0.9
M7721	21405	3KO.7TG	306	0.9
M7721	21405	3KO.7TG	314	0.8
M7721	21405	3KO.7TG	320	0.9
M7721	21405	3KO.7TG	327	0.9
M7721	21405	3KO.7TG	334	0.8
M7721	21405	3KO.7TG	341	0.9
M7721	21405	3KO.7TG	348	1.4
M7721	21405	3KO.7TG	355	1.9
M7721	21405	3KO.7TG	362	3.9
M7721	21405	3KO.7TG	365	7.2
M8320	21077	3KO.7TG	-31	0.8
M8320	21077	3KO.7TG	0.2	0.8
M8320	21077	3KO.7TG	2	0.3
M8320	21077	3KO.7TG	5	0.3
M8320	21077	3KO.7TG	7	0.4
M8320	21077	3KO.7TG	18	0.4
M8320	21077	3KO.7TG	25	0.3
M8320	21077	3KO.7TG	32	0.5
M8320	21077	3KO.7TG	40	0.5
M8320	21077	3KO.7TG	46	0.4
M8320	21077	3KO.7TG	53	0.4
M8320	21077	3KO.7TG	61	0.4
M8320	21077	3KO.7TG	67	0.4
M8320	21077	3KO.7TG	74	0.3
M8320	21077	3KO.7TG	81	0.4
M8320	21077	3KO.7TG	88	0.6
M8320	21077	3KO.7TG	96	0.5
M8320	21077	3KO.7TG	102	0.5
M8320	21077	3KO.7TG	110	0.5
M8320	21077	3KO.7TG	123	0.6
M8320	21077	3KO.7TG	131	0.4
M8320	21077	3KO.7TG	137	0.8
M8320	21077	3KO.7TG	151	0.4
M8320	21077	3KO.7TG	158	0.5
M8320	21077	3KO.7TG	169	0.4
M8320	21077	3KO.7TG	179	0.3
M8320	21077	3KO.7TG	190	0.5
M8320	21077	3KO.7TG	200	0.7
M8320	21077	3KO.7TG	210	0.7
M8320	21077	3KO.7TG	221	0.8
M8320	21077	3KO.7TG	232	0.8
M8320	21077	3KO.7TG	242	0.7
M8320	21077	3KO.7TG	253	1.3
M8320	21077	3KO.7TG	263.1	1.4
M8320	21077	3KO.7TG	274	0.9
M8320	21077	3KO.7TG	284	0.5
M8320	21077	3KO.7TG	305	0.9
M8320	21077	3KO.7TG	316	1.2
M8320	21077	3KO.7TG	322	0.9
M8320	21077	3KO.7TG	326	0.6
M8320	21077	3KO.7TG	337	0.9
M8320	21077	3KO.7TG	347	1
M8320	21077	3KO.7TG	358	0.8
M8320	21077	3KO.7TG	368	0.9
M8320	21077	3KO.7TG	379	1.4
M8320	21077	3KO.7TG	389	1.1
M8320	21077	3KO.7TG	400	1
M8320	21077	3KO.7TG	410	1
M8320	21077	3KO.7TG	421	0.8
M8320	21077	3KO.7TG	431	0.9
M8320	21077	3KO.7TG	442	0.9
M8320	21077	3KO.7TG	452	0.8
M8320	21077	3KO.7TG	463	1.6
M8320	21077	3KO.7TG	473	2.2
M8320	21077	3KO.7TG	484	0.9
M8320	21077	3KO.7TG	494	1
M8320	21077	3KO.7TG	502	2.5
M8320	21077	3KO.7TG	508	0.6
M8320	21077	3KO.7TG	515	0.7
M8320	21077	3KO.7TG	522	0.6
M8320	21077	3KO.7TG	529	0.6
M8320	21077	3KO.7TG	536	0.7
M8320	21077	3KO.7TG	543	0.7
M8320	21077	3KO.7TG	550	0.9
M8320	21077	3KO.7TG	557	0.8
M8320	21077	3KO.7TG	564	0.8
M8320	21077	3KO.7TG	574	0.7
M8320	21077	3KO.7TG	586	0.7
M8320	21077	3KO.7TG	596	0.8
M8320	21077	3KO.7TG	606	0.9
M8320	21077	3KO.7TG	616	0.9
M8320	21077	3KO.7TG	627	1.1
M8320	21077	3KO.7TG	637	1.1
M8320	21077	3KO.7TG	648	0.8
M8320	21077	3KO.7TG	658	2.7
M8320	21077	3KO.7TG	669	1.4
M11421	21404	3KO.7TG	0.2	1.7
M11421	21404	3KO.7TG	2	2
M11421	21404	3KO.7TG	5	1.8
M11421	21404	3KO.7TG	8	1.9
M11421	21404	3KO.7TG	13	1.8
M11421	21404	3KO.7TG	19	2.2
M11421	21404	3KO.7TG	25	5.8
M6521	A9161	3KO.7TG.RI	-20	1.1
M6521	A9161	3KO.7TG.RI	-1	0.8
M6521	A9161	3KO.7TG.RI	0.2	1.2
M6521	A9161	3KO.7TG.RI	2	1
M6521	A9161	3KO.7TG.RI	5	0.9
M6521	A9161	3KO.7TG.RI	9	0.4
M6521	A9161	3KO.7TG.RI	12	0.9
M6521	A9161	3KO.7TG.RI	19	1
M6521	A9161	3KO.7TG.RI	26	1.5
M6521	A9161	3KO.7TG.RI	33	1
M6521	A9161	3KO.7TG.RI	47	0.8
M6521	A9161	3KO.7TG.RI	54	0.7
M6521	A9161	3KO.7TG.RI	57	1.3
M6521	A9161	3KO.7TG.RI	61	0.8
M6521	A9161	3KO.7TG.RI	65	0.8
M6521	A9161	3KO.7TG.RI	68	0.7
M6521	A9161	3KO.7TG.RI	82	0.6
M6521	A9161	3KO.7TG.RI	89	1
M6521	A9161	3KO.7TG.RI	96	1.3
M6521	A9161	3KO.7TG.RI	103	1.5
M6521	A9161	3KO.7TG.RI	111	1.6
M6521	A9161	3KO.7TG.RI	117	1.3
M6521	A9161	3KO.7TG.RI	124	1.2
M6521	A9161	3KO.7TG.RI	131	1.2
M6521	A9161	3KO.7TG.RI	138	1.1
M6521	A9161	3KO.7TG.RI	145	1.2
M6521	A9161	3KO.7TG.RI	152	1.3
M6521	A9161	3KO.7TG.RI	167	2.1
M6521	A9161	3KO.7TG.RI	173	4.2
M6521	A9161	3KO.7TG.RI	176	14.4
M6121	A9156	3KO.7TG.RI	0.2	1
M6121	A9156	3KO.7TG.RI	2	0.6
M6121	A9156	3KO.7TG.RI	5	0.8
M6121	A9156	3KO.7TG.RI	8	0.8
M6121	A9156	3KO.7TG.RI	12	0.7
M6121	A9156	3KO.7TG.RI	19	0.4
M6121	A9156	3KO.7TG.RI	26	0.6
M6121	A9156	3KO.7TG.RI	33	0.6
M6121	A9156	3KO.7TG.RI	40	0.4
M6121	A9156	3KO.7TG.RI	47	0.7
M6121	A9156	3KO.7TG.RI	54	0.6
M6121	A9156	3KO.7TG.RI	61	1.1
M6121	A9156	3KO.7TG.RI	68	1
M6121	A9156	3KO.7TG.RI	75	1.2
M6121	A9156	3KO.7TG.RI	83	1.6
M6121	A9156	3KO.7TG.RI	89	1.2
M6121	A9156	3KO.7TG.RI	96	1
M6121	A9156	3KO.7TG.RI	103	1.1
M6121	A9156	3KO.7TG.RI	110	1.1
M6121	A9156	3KO.7TG.RI	117	1.2
M6121	A9156	3KO.7TG.RI	124	1
M6121	A9156	3KO.7TG.RI	131	1.3
M6121	A9156	3KO.7TG.RI	138	1.2
M6121	A9156	3KO.7TG.RI	145	1.1
M6121	A9156	3KO.7TG.RI	152	0.9
M6121	A9156	3KO.7TG.RI	159	0.9
M6121	A9156	3KO.7TG.RI	173	0.9
M6121	A9156	3KO.7TG.RI	180	1.2
M6121	A9156	3KO.7TG.RI	187	1.5
M6121	A9156	3KO.7TG.RI	194	1.1
M6121	A9156	3KO.7TG.RI	201	0.9
M6121	A9156	3KO.7TG.RI	215	1.1
M6121	A9156	3KO.7TG.RI	229	1.3
M6121	A9156	3KO.7TG.RI	236	2.3
M6121	A9156	3KO.7TG.RI	244	1.7
M6121	A9156	3KO.7TG.RI	244	1.4
M6121	A9156	3KO.7TG.RI	250	1.3
M6121	A9156	3KO.7TG.RI	260	1.1
M6121	A9156	3KO.7TG.RI	267	0.9
M6121	A9156	3KO.7TG.RI	272	0.6
M7621	21467	3KO.7TG.RI	-89	0.7
M7621	21467	3KO.7TG.RI	0.2	1.4
M7621	21467	3KO.7TG.RI	2	1.2
M7621	21467	3KO.7TG.RI	5	1.3
M7621	21467	3KO.7TG.RI	8	1.1
M7621	21467	3KO.7TG.RI	12	0.9
M7621	21467	3KO.7TG.RI	19.1	1.4
M7621	21467	3KO.7TG.RI	27	1.7
M7621	21467	3KO.7TG.RI	33	0.5
M7621	21467	3KO.7TG.RI	40	0.5
M7621	21467	3KO.7TG.RI	47	0.8
M7621	21467	3KO.7TG.RI	61	0.9
M7621	21467	3KO.7TG.RI	68	0.7
M7621	21467	3KO.7TG.RI	75	0.8
M7621	21467	3KO.7TG.RI	82	0.7
M7621	21467	3KO.7TG.RI	89	0.7
M7621	21467	3KO.7TG.RI	103	0.9
M7621	21467	3KO.7TG.RI	117	1.2
M7621	21467	3KO.7TG.RI	124	0.8
M7621	21467	3KO.7TG.RI	131	0.9
M7621	21467	3KO.7TG.RI	142	0.9
M7621	21467	3KO.7TG.RI	152	1.2
M7621	21467	3KO.7TG.RI	163	1.8
M7621	21467	3KO.7TG.RI	173	0.8
M7621	21467	3KO.7TG.RI	184	1.3
M7621	21467	3KO.7TG.RI	194	1.1
M7621	21467	3KO.7TG.RI	205	2
M7621	21467	3KO.7TG.RI	215	0.8
M7621	21467	3KO.7TG.RI	226	1.2
M7621	21467	3KO.7TG.RI	236	1.3
M7621	21467	3KO.7TG.RI	247	1.3
M7621	21467	3KO.7TG.RI	258	1
M7621	21467	3KO.7TG.RI	264	1.3
M7621	21467	3KO.7TG.RI	271	0.9
M7621	21467	3KO.7TG.RI	278	1
M7621	21467	3KO.7TG.RI	285	1
M7621	21467	3KO.7TG.RI	292	1.1
M7621	21467	3KO.7TG.RI	299	1.4
M7621	21467	3KO.7TG.RI	306	1.4
M7621	21467	3KO.7TG.RI	313	1.3
M7621	21467	3KO.7TG.RI	320	0.9
M7621	21467	3KO.7TG.RI	327	1.1
M7621	21467	3KO.7TG.RI	334	0.9
M7621	21467	3KO.7TG.RI	342	1
M7621	21467	3KO.7TG.RI	348	0.8
M7621	21467	3KO.7TG.RI	356	1.1
M7621	21467	3KO.7TG.RI	362	1.2
M7621	21467	3KO.7TG.RI	369	1.1
M7621	21467	3KO.7TG.RI	376	1.2
M7621	21467	3KO.7TG.RI	383	1.3
M7621	21467	3KO.7TG.RI	391	1.5
M7621	21467	3KO.7TG.RI	397	1.2
M7621	21467	3KO.7TG.RI	404	1.4
M7621	21467	3KO.7TG.RI	411	1.7
M7621	21467	3KO.7TG.RI	425	2.1
M7621	21467	3KO.7TG.RI	429	1.5
M7621	21467	3KO.7TG.RI	432	1.4
M12021	21467	3KO.7TG.RI	0.2	2.1
M12021	21467	3KO.7TG.RI	2	2
M12021	21467	3KO.7TG.RI	8	1.6
M12021	21467	3KO.7TG.RI	12	2.5
M12021	21467	3KO.7TG.RI	16	0.8
M6421	22113	3KO.7TG.RI	-5	1.2
M6421	22113	3KO.7TG.RI	0.1	1.2
M6421	22113	3KO.7TG.RI	0.2	1.5
M6421	22113	3KO.7TG.RI	2	2
M6421	22113	3KO.7TG.RI	6.1	9.3
M12621	22113	3KO.7TG.RI	-5	1
M12621	22113	3KO.7TG.RI	0.1	1
M12621	22113	3KO.7TG.RI	0.2	1.2
M12621	22113	3KO.7TG.RI	2	2
M12621	22113	3KO.7TG.RI	5	2
M12621	22113	3KO.7TG.RI	8	4.1
M5722	22163	3KO.7TG.RI	-9	1.2
M5722	22163	3KO.7TG.RI	-5	1.2
M5722	22163	3KO.7TG.RI	0.1	1.2
M5722	22163	3KO.7TG.RI	0.2	1.3
M5722	22163	3KO.7TG.RI	2	1.8
M5722	22163	3KO.7TG.RI	5	1.5
M5722	22163	3KO.7TG.RI	8	1.1
M5722	22163	3KO.7TG.RI	12	1
M5722	22163	3KO.7TG.RI	19	1.6
M5722	22163	3KO.7TG.RI	26	1.6
M5722	22163	3KO.7TG.RI	33	1.3
M5722	22163	3KO.7TG.RI	41	1.4
M5722	22163	3KO.7TG.RI	47	1.4
M5722	22163	3KO.7TG.RI	54	1.7
M5722	22163	3KO.7TG.RI	61	1.3
M5722	22163	3KO.7TG.RI	68	1.4
M5722	22163	3KO.7TG.RI	76	1.4
M5722	22163	3KO.7TG.RI	82	1.2
M5722	22163	3KO.7TG.RI	96	1
M5722	22163	3KO.7TG.RI	103	0.9
M5722	22163	3KO.7TG.RI	110	1
M5722	22163	3KO.7TG.RI	117	1.3
M5722	22163	3KO.7TG.RI	124	1
M5722	22163	3KO.7TG.RI	131	1.2
M5722	22163	3KO.7TG.RI	138	1.1
M5722	22163	3KO.7TG.RI	145	1.2
M5722	22163	3KO.7TG.RI	152	1
M5722	22163	3KO.7TG.RI	160	1.2
M5722	22163	3KO.7TG.RI	166	1
M5722	22163	3KO.7TG.RI	174	1.3
M5722	22163	3KO.7TG.RI	180	1.1
M5722	22163	3KO.7TG.RI	187	0.9
M5722	22163	3KO.7TG.RI	194	0.8
M5722	22163	3KO.7TG.RI	201	1
M5722	22163	3KO.7TG.RI	209	1.1
M5722	22163	3KO.7TG.RI	215	1
M5722	22163	3KO.7TG.RI	222	1
M5722	22163	3KO.7TG.RI	229	1
M5722	22163	3KO.7TG.RI	243	1.4
M5722	22163	3KO.7TG.RI	250	1
CY1061	21520	3KO.RI	-27	0.93
CY1061	21520	3KO.RI	-5	1.21
CY1061	21520	3KO.RI	0	1.2
CY1061	21520	3KO.RI	7	0.81
CY1061	21520	3KO.RI	9	0.8
CY1061	21520	3KO.RI	12	0.6
CY1061	21520	3KO.RI	19	3.13
CY1062	21517	3KO.RI	-42	0.99
CY1062	21517	3KO.RI	-5	1.11
CY1062	21517	3KO.RI	0	1.2
CY1062	21517	3KO.RI	7	0.72
CY1062	21517	3KO.RI	9	0.6
CY1062	21517	3KO.RI	12	0.76
CY1062	21517	3KO.RI	15	0.7
CY1062	21517	3KO.RI	17	0.6
CY1062	21517	3KO.RI	20	0.64
CY1062	21517	3KO.RI	22	0.7
CY1062	21517	3KO.RI	26	1.5
CY1062	21517	3KO.RI	27	2.54
MB1027	21513	3KO.RI	-6	1
MB1027	21513	3KO.RI	0	0.8
MB1027	21513	3KO.RI	1	1.5
MB1027	21513	3KO.RI	3	1.1
MB1027	21513	3KO.RI	6	1.3
MB1027	21513	3KO.RI	9	1.2
MB1027	21513	3KO.RI	13	0.9
MB1027	21513	3KO.RI	16	1.7
MB1027	21513	3KO.RI	20	1.1
MB1027	21513	3KO.RI	23	1
MB1027	21513	3KO.RI	27	1
MB1027	21513	3KO.RI	30	1.3
MB1027	21513	3KO.RI	34	1.6
MB1027	21513	3KO.RI	35	2.7
M13021	21510	3KO.RI	0.1	1
M13021	21510	3KO.RI	0.2	1.4
M13021	21510	3KO.RI	2	5
M13021	21510	3KO.RI	4.1	8
M12121	21524	3KO.RI	-27	1.2
M12121	21524	3KO.RI	0.1	1.2
M12121	21524	3KO.RI	0.2	1.3
M12121	21524	3KO.RI	6	5.9
M11521	21450	3KO	0.1	1
M11521	21450	3KO	0.2	1.5
M11521	21450	3KO	2	1.1
M11521	21450	3KO	5	1.7
M11521	21450	3KO	8	2
M11521	21450	3KO	11	1.5
M11521	21450	3KO	15	1.4
M11521	21450	3KO	18	1.2
M11521	21450	3KO	25	1.1
M11521	21450	3KO	27	1
M11521	21450	3KO	32	1
M11521	21450	3KO	36	1.2
M11521	21450	3KO	39	2
M11521	21450	3KO	41	0.8
M11521	21450	3KO	46	2.2
M11521	21450	3KO	50	2.9
