# Supplementary material for: Design and testing of a humanized porcine donor for xenotransplantation
Source: Nature. 2023 Oct 11;622(7982):393–401. doi: 10.1038/s41586-023-06594-4 (PMC10567564; doi:10.1038/s41586-023-06594-4)
Supplement: Supplementary file 7 — Source Data Extended Data Fig. 1 [file 41586_2023_6594_MOESM7_ESM.xlsx]

## Sheet: ED Fig.1d
		Legend
	Animals				Times
WT	1501:2686				D6	S1	Session 1 baseline - 2hours
	1502:2687					S2	Session 2 - 6hr post fluid restriction
	1503:2692					S3	Session 3 - 12hr post fluid restriction
	1504:1694				D7	S1	Session 4 - 18hr post fluid restriction
3KO.7TG	2501:20225					S2	Session 5 - 22hr post fluid restriction
3KO.7TG	2502:20226				Dosing Phase; Day 1	S1	Baseline
3KO.7TG	2503:20229					S2	Session 6 - 1hr post saline injection
						S3	Session 7 - 3.5hr post saline injection
						S4	Session 8 - 6hr post saline injection
						S5	Session 9 - 1hr post lasix injection
						S6	Session 10 - 3.5hr post lasix injection
						S7	Session 11 - 6hr post lasix injection
Animal	Group	Time	time	groupcode	Urine Output (mL)	UOP/hr	UOP Cumulative	UOP Cum mL/kg	UOP (ml/kg/hr)	Weight	Percent BW Change	Urine Sodium	Urine Potassium	Urine Calcium	Urine Magnesium	Urine Phosphate	Urine Amylase	Urine BUN	Urine Creatinine	Urine Glucose	UCSFP	Urine Osms	Urine Osms (Imamura et al)	Urine Osms (Avg)	Urine SpecGrav	FeNa	FeUrea	FePhos	ALB	ALP	ALT	AMY	AST	CO2	Dbil	Tbil	CA	Chol	CK	Cre	GGT	Glu	LDH	Phos	TP	Trig	BUN	SDH	NA
1501:2686	WT	D6.S1	1	0	73	36.5	73	5.4034	2.7017	13.51		25	187	5	22	54	500	994	68	BL	14	592	497.881	544.94	1.022	0.208153	59.2399	8.26312	4.34	94	49	1910	40	28	0	0.1	10.5	82	271	0.77	54	91	408	7.4	6.3	47	19	BL	136
1502:2687	WT	D6.S1	1	0	72	36	72	5.91619	2.95809	12.17		17	171	4	20	46	375	1061	60	BL	12	583.929	500.655	542.292	1.022	0.13169	55.5762	6.325	4.22	72	76	1599	47	32	0	0.2	10.3	89	271	0.66	53	67	464	8	6.5	46	21	BL	142
1503:2692	WT	D6.S1	1	0	304	152	304	22.2385	11.1192	13.67		11	38	6	6	BL	125	187	16	BL	4	126.786	122.42	124.603	1.005	0.348661	59.2723	#VALUE!	4.39	97	36	1324	34	32	0	0.1	10.4	102	238	0.71	61	78	455	8.6	6.6	35	14	BL	140
1504:1694	WT	D6.S1	1	0	129	64.5	129	9.70655	4.85327	13.29		16	142	4	10	11	197	606	35	BL	9	390.429	306.798	348.613	1.015	0.220349	72.5036	2.36597	4.42	87	40	1026	32	29	0	0.1	10.8	108	226	0.67	47	82	392	8.9	6.6	54	16	BL	139
2501:20225	3KO.7TG	D6.S1	1	1	354	177	354	21.8249	10.9125	16.22		15	47	6	6	15	63	158	10	BL	16	133.429	115.615	124.522	1.015	0.533333	94.8	8.27586	3.9	99	144	1345	83	32	0	0.2	9.9	103	1356	0.48	55	79	AL	8.7	7.7	13	8	BL	135
2502:20226	3KO.7TG	D6.S1	1	1	31	15.5	31	1.87198	0.93599	16.56		20	121	5	11	44	159	509	37	BL	11	342.786	279.717	311.251	1.013	0.280134	69.7664	9.81772	4.1	188	50	1325	33	23	0.1	0.2	10.4	89	205	0.71	55	153	497	8.6	7	20	14	BL	137
2503:20229	3KO.7TG	D6.S1	1	1	154	77	154	8.46619	4.2331	18.19		21	110	3	8	28	231	371	44	BL	13	284.5	234.117	259.309	1.011	0.25247	47.3479	5.5303	3.83	162	41	1488	38	33	0	0.2	10.6	94	311	0.73	54	79	465	8.4	6.9	18	13	BL	138
1501:2686	WT	D6.S2	2	0	104	17.3333	177	13.1014	1.283			73	196	11	29	BL	435	1470	67	BL	10	867	781.787	824.394	1.027	0.616879	88.9159	#VALUE!
1502:2687	WT	D6.S2	2	0	154	25.6667	226	18.5703	2.10901			63	180	6	21	BL	270	1252	50	BL	9	753.143	664.947	709.045	1.026	0.585634	78.6971	#VALUE!
1503:2692	WT	D6.S2	2	0	166	27.6667	470	34.3819	2.0239			39	AL	4	22	BL	289	1070	57	BL	10	#VALUE!	549.033	#VALUE!	1.023	0.346992	95.2005	#VALUE!
1504:1694	WT	D6.S2	2	0	271	45.1667	400	30.0978	3.39855			74	169	4	20	BL	195	846	34	BL	10	619.143	521.918	570.531	1.02	1.04909	104.195	#VALUE!
2501:20225	3KO.7TG	D6.S2	2	1	204	34	558	34.402	2.09618			61	165	2	6	43	212	722	31	BL	11	544.857	444.572	494.714	1.018	0.699642	139.742	7.65295
2502:20226	3KO.7TG	D6.S2	2	1	141	23.5	172	10.3865	1.41908			91	182	3	8	41	241	912	46	BL	12	689.714	592.084	640.899	1.022	1.02523	100.547	7.35844
2503:20229	3KO.7TG	D6.S2	2	1	254	42.3333	408	22.4299	2.32729			76	164	2	9	35	363	826	59	BL	12	611	536.398	573.699	1.021	0.681405	78.6154	5.15537
1501:2686	WT	D6.S3	3	0	169	28.1667	346	25.5539	2.08026			134	AL	6	23	BL	512	1549	81	BL	13	#VALUE!	952.508	#VALUE!	1.03	0.936638	77.5003	#VALUE!
1502:2687	WT	D6.S3	3	0	167	27.8333	393	32.8047	2.32332			172	180	4	21	14	331	1416	73	BL	11	1029.71	977.294	1003.5	1.029	1.09512	60.9628	1.58219
1503:2692	WT	D6.S3	3	0	154	25.6667	624	45.4479	1.86939			120	AL	2	17	BL	371	1209	75	BL	14	#VALUE!	788.337	#VALUE!	1.028	0.811429	81.7514	#VALUE!
1504:1694	WT	D6.S3	3	0	171	28.5	571	42.265	2.10955			86	135	5	23	BL	312	1276	59	BL	11	762.714	729.762	746.238	1.025	0.702597	90.5636	#VALUE!
2501:20225	3KO.7TG	D6.S3	3	1	104	17.3333	662	42.7925	1.12045			144	153	2	5	23	465	1207	79	BL	25	872.071	841.788	856.93	1.026	0.648101	91.6709	1.60629
2502:20226	3KO.7TG	D6.S3	3	1	54	9	226	13.6391	0.54315			184	187	3	8	15	482	1507	96	BL	22	1093.21	1054.16	1073.69	1.031	0.993309	79.6109	1.28997
2503:20229	3KO.7TG	D6.S3	3	1	104	17.3333	512	28.3029	0.958172			171	139	2	6	BL	571	1072	105	BL	21	863.857	866.535	865.196	1.026	0.861491	57.3304	#VALUE!
1501:2686	WT	D7.S1	4	0	36	6	382	28.2127	0.443131			296	AL	3	5	22	907	2209	164	BL	20	#VALUE!	1610.64	#VALUE!	1.048	1.06021	53.878	1.31027
1502:2687	WT	D7.S1	4	0	88	14.6667	481	40.1503	1.22426			230	151	3	24	11	571	1892	122	BL	16	1286.71	1318.28	1302.5	1.035	1.00113	45.9281	0.826503
1503:2692	WT	D7.S1	4	0	106	17.6667	730	53.1682	1.28672			248	141	2	17	41	616	1441	124	BL	23	1151.64	1185.89	1168.76	1.031	1.06944	38.905	2.76736
1504:1694	WT	D7.S1	4	0	83	13.8333	654	48.4086	1.02393			99	97	3	40	57	534	1495	95	BL	14	828.929	866.964	847.946	1.027	0.542466	66.4444	4.85106
2501:20225	3KO.7TG	D7.S1	4	1	0	0	662	42.7925	0			-	-	-	-	-	-	-	-	-	-	#VALUE!	#VALUE!	#VALUE!		#VALUE!	#VALUE!	#VALUE!
2502:20226	3KO.7TG	D7.S1	4	1	76	12.6667	302	18.2257	0.764434			169	155	3	13	88	665	1852	138	BL	26	1154.43	1183.88	1169.15	1.034	0.641477	43.0568	6.06191
2503:20229	3KO.7TG	D7.S1	4	1	117	19.5	629	34.7706	1.07794			207	92	3	18	80	712	1040	111	BL	25	877.429	935.628	906.528	1.025	0.971831	34.6667	6.66667
1501:2686	WT	D7.S2	5	0	0	0	382	28.2127	0	13.54	0.222058	-	-	-	-	-	-	-	-	-	-	#VALUE!	#VALUE!	#VALUE!		#VALUE!	#VALUE!	#VALUE!	4.25	95	53	1926	46	30	0	0.1	10.4	101	283	0.84	54	62	370	8.6	6.3	58	21	BL	143
1502:2687	WT	D7.S2	5	0	0	0	481	40.1503	0	11.98	-1.56122	-	-	-	-	-	-	-	-	-	-	#VALUE!	#VALUE!	#VALUE!		#VALUE!	#VALUE!	#VALUE!	4.29	74	80	1524	48	32	0	0.2	10.3	98	227	0.77	55	56	471	8.4	6.7	66	26	BL	145
1503:2692	WT	D7.S2	5	0	0	0	730	53.1682	0	13.73	0.438917	-	-	-	-	-	-	-	-	-	-	#VALUE!	#VALUE!	#VALUE!		#VALUE!	#VALUE!	#VALUE!	4.2	91	37	1092	34	37	0	0.2	10.8	105	205	0.77	59	67	464	9.2	6.3	50	23	BL	144
1504:1694	WT	D7.S2	5	0	0	0	654	48.4086	0	13.51	1.65538	157	156	8	52	79	734	2465	141	BL	24	1350.36	1394.59	1372.47	1.05	0.579617	73.814	4.52995	4.4	103	42	1045	37	32	0	0.2	11.3	120	611	0.76	49	82	480	9.4	6.7	69	18	BL	146
2501:20225	3KO.7TG	D7.S2	5	1	116	29	778	50.2909	1.8746	15.47	-4.62392	176	100	3	16	88	675	1456	98	BL	32	972	1018.98	995.491	1.028	0.677929	38.4935	6.24191	4.2	88	136	1376	129	31	0	0.2	11.1	117	3427	0.57	54	90	1667	8.2	8.5	43	22	BL	151
2502:20226	3KO.7TG	D7.S2	5	1	0	0	302	18.2257	0	16.57	0.0603865	-	-	-	-	-	-	-	-	-	-	#VALUE!	#VALUE!	#VALUE!		#VALUE!	#VALUE!	#VALUE!	4.38	185	54	1353	33	25	0	0.1	11.2	105	201	0.77	60	101	484	8.1	7.8	42	24	BL	147
2503:20229	3KO.7TG	D7.S2	5	1	0	0	629	34.7706	0	18.09	-0.549753	-	-	-	-	-	-	-	-	-	-	#VALUE!	#VALUE!	#VALUE!		#VALUE!	#VALUE!	#VALUE!	3.87	145	52	1386	46	33	0	0.2	10.7	92	291	0.74	52	80	475	8	6.7	37	20	BL	142
1501:2686	WT	DPD1.S1	6	0	140	70	140	9.92204	4.96102	14.11		43	54	4	23	33	410	1016	88	BL	10	502.857	559.082	530.97	1.018	0.313869	67.7333	4.52055	3.84	92	49	1720	44	26	0	0.1	10.2	85	346	0.88	47	70	407	7.3	5.7	24	15	BL	137
1502:2687	WT	DPD1.S1	6	0	165	82.5	165	13.1894	6.59472	12.51		59	48	5	25	26	265	1061	67	BL	29	544.929	595.531	570.23	1.019	0.475142	59.3843	3.8806	3.82	69	71	1395	45	26	0	0.2	9.9	72	245	0.75	47	57	430	7.5	5.9	29	20	BL	139
1503:2692	WT	DPD1.S1	6	0	113	56.5	113	7.89658	3.94829	14.31		49	90	3	9	16	366	1032	80	BL	11	556.571	572.327	564.449	1.019	0.339299	62.0812	1.87805	4.06	94	35	1225	30	25	0	0.1	10.3	95	252	0.77	53	76	429	8.2	5.9	30	16	BL	139
1504:1694	WT	DPD1.S1	6	0	129	64.5	129	9.34783	4.67391	13.8		20	55	4	12	BL	201	526	44	BL	9	282.857	291.21	287.033	1.011	0.212557	59.7727	#VALUE!	4	99	37	940	31	25	0	0.2	10	105	273	0.65	44	82	418	8.6	6	41	13	BL	139
2501:20225	3KO.7TG	DPD1.S1	6	1	673	336.5	673	40.0119	20.0059	16.82		8	15	2	6	13	76	201	9	BL	BL	102.786	116.354	109.57	1.004	0.313725	76.5714	10.5051	3.74	86	169	1275	389	28	0.1	0.2	10.3	97	9903	0.48	46	88	2333	6.6	7.5	37	14	BL	136
2502:20226	3KO.7TG	DPD1.S1	6	1	213	106.5	213	12.4343	6.21716	17.13		18	32	2	11	28	128	381	26	BL	6	204.071	218.672	211.372	1.007	0.351171	68.3846	11.086	3.78	168	47	1204	38	26	0.1	0.2	10	85	287	0.7	50	77	506	6.8	6.6	16	15	BL	138
2503:20229	3KO.7TG	DPD1.S1	6	1	129	64.5	129	6.86901	3.4345	18.78		30	27	4	11	24	164	366	35	BL	6	217.714	245.043	231.379	1.008	0.434783	48.8	6.95652	3.69	151	50	1292	35	28	0.1	0.2	10.3	84	308	0.7	51	86	463	6.9	6.2	30	15	BL	138
1501:2686	WT	DPD1.S2	7	0	104	104	244	16.4531	7.01281			20	55	6	24	17	421	755	76	BL	7	364.643	401.558	383.101	1.014	0.169036	58.2807	2.69647
1502:2687	WT	DPD1.S2	7	0	79	79	244	18.2362	5.90433			52	72	4	15	14	271	745	53	BL	27	442.071	449.802	445.937	1.014	0.529388	52.7123	2.64151
1503:2692	WT	DPD1.S2	7	0	149	149	262	17.374	9.88064			26	65	3	11	11	435	693	60	BL	7	364.5	379.286	371.893	1.013	0.240048	55.5844	1.72154
1504:1694	WT	DPD1.S2	7	0	46	46	175	12.0523	3.16804			39	51	3	19	17	284	700	62	BL	9	379	411.209	395.104	1.014	0.294152	56.4516	2.07239
2501:20225	3KO.7TG	DPD1.S2	7	1	189	189	862	49.4834	10.8496			11	27	4	10	23	202	253	18	BL	15	139.357	149.069	144.213	1.005	0.215686	48.1905	9.29293
2502:20226	3KO.7TG	DPD1.S2	7	1	54	54	267	14.8004	2.99335			51	68	5	21	BL	299	605	72	BL	16	386.071	407.722	396.897	1.014	0.3593	39.213	#VALUE!
2503:20229	3KO.7TG	DPD1.S2	7	1	154	154	283	14.5277	7.90554			21	46	3	10	BL	190	369	41	BL	8	219.786	231.212	225.499	1.008	0.259809	42	#VALUE!
1501:2686	WT	DPD1.S3	8	0	170	68	414	28.5517	4.68966			17	29	9	12	BL	13	226	23	18	39	143.714	155.159	149.437	1.008	0.414123	38.813	#VALUE!
1502:2687	WT	DPD1.S3	8	0	254	101.6	498	38.3077	7.81538			40	31	7	11	12	33	308	22	BL	23	221	235.001	228.001	1.008	0.831169	37.3333	5.05929
1503:2692	WT	DPD1.S3	8	0	429	171.6	691	47.4262	11.7776			18	18	7	8	BL	92	143	14	BL	9	105.071	119.158	112.115	1.004	0.679074	34.8214	#VALUE!
1504:1694	WT	DPD1.S3	8	0	337	134.8	512	36.6237	9.64235			33	22	6	8	BL	13	173	16	BL	10	149.786	164.15	156.968	1.006	0.958627	33.9821	#VALUE!
2501:20225	3KO.7TG	DPD1.S3	8	1	329	131.6	1191	68.8439	7.60694			24	37	8	8	19	52	198	11	BL	34	155.714	150.875	153.295	1.007	0.706344	35.2174	9.96503
2502:20226	3KO.7TG	DPD1.S3	8	1	404	161.6	671	37.0923	8.93311			26	21	6	7	BL	18	164	12	BL	13	131.571	142.876	137.224	1.005	0.935252	37.2727	#VALUE!
2503:20229	3KO.7TG	DPD1.S3	8	1	171	68.4	454	23.5355	3.54588			44	30	8	9	11	35	182	19	BL	25	183	193.27	188.135	1.007	1.19098	36.2992	5.41353
1501:2686	WT	DPD1.S4	9	0	178	71.2	592	40.8276	4.91034	14.83		157	81	5	13	BL	79	485	32	BL	16	568.214	560.157	564.186	1.015	2.74889	59.8672	#VALUE!	3.91	97	50	1807	63	27	0	0.1	10.4	83	1133	0.79	45	70	453	8	5.7	40	20	BL	141
1502:2687	WT	DPD1.S4	9	0	220	88	718	55.2308	6.76923	13.38		95	88	6	11	11	84	522	23	BL	14	464.429	435.193	449.811	1.014	1.8882	60.5217	4.43604	3.84	77	72	1439	49	29	0	0.2	10.1	70	277	0.64	48	76	432	6.9	5.8	46	24	BL	140
1503:2692	WT	DPD1.S4	9	0	254	101.6	945	64.8593	6.97323	15.08		143	77	4	8	BL	95	349	20	BL	7	487.643	469.662	478.652	1.013	3.77641	59.4886	#VALUE!	4.13	116	36	1190	37	30	0	0.1	10.6	95	506	0.75	55	66	465	7.5	5.99	36	22	BL	142
1504:1694	WT	DPD1.S4	9	0	277	110.8	789	56.4378	7.92561	14.52		149	92	3	6	BL	33	303	16	BL	11	498.214	462.068	480.141	1.012	4.32835	59.5179	#VALUE!	4.12	113	37	1024	31	30	0	0.2	10.3	103	316	0.66	43	81	427	8.6	6.1	25	21	BL	142
2501:20225	3KO.7TG	DPD1.S4	9	1	604	241.6	1795	103.757	13.9653	17.42		23	31	7	6	BL	74	148	6	BL	10	129.857	126.059	127.958	1.005	1.24101	48.2609	#VALUE!	3.58	90	202	1184	776	28	0.1	0.1	9.9	93	33634	0.45	43	77	3146	7.8	7.1	44	23	BL	139
2502:20226	3KO.7TG	DPD1.S4	9	1	954	381.6	1625	89.8286	21.0945	18.04		30	26	6	5	BL	27	113	6	BL	12	126.357	127.664	127.011	1.004	2.15827	51.3636	#VALUE!	3.66	172	47	1140	64	26	0	0.1	9.6	81	1632	0.6	47	79	556	7.9	6.4	30	22	BL	139
2503:20229	3KO.7TG	DPD1.S4	9	1	424	169.6	878	45.5158	8.79212	19.48		64	36	6	6	BL	40	160	11	BL	16	221.143	221.953	221.548	1.007	2.99221	55.1196	#VALUE!	3.66	167	48	1324	40	28	0	0.1	9.9	83	520	0.72	48	87	481	7.7	6.2	32	19	BL	140
1501:2686	WT	DPD1.S5	10	0	450	450	1042	71.8621	31.0345			126	24	6	5	BL	BL	110	7	BL	BL	315.286	332.672	323.979	1.007	10.0851	62.0714	#VALUE!
1502:2687	WT	DPD1.S5	10	0	348	348	1066	82	26.7692			122	33	7	6	BL	19	176	7	BL	BL	339.857	349.333	344.595	1.008	7.96735	67.0476	#VALUE!
1503:2692	WT	DPD1.S5	10	0	365	365	1310	89.9108	25.0515			127	40	6	5	BL	33	136	7	BL	BL	342.571	344.747	343.659	1.008	9.58249	66.2338	#VALUE!
1504:1694	WT	DPD1.S5	10	0	370	370	1159	82.9041	26.4664			123	44	6	5	BL	14	126	6	BL	BL	335	331.652	333.326	1.007	9.52817	66	#VALUE!
2501:20225	3KO.7TG	DPD1.S5	10	1	525	525	2320	134.104	30.3468			73	30	8	5	BL	58	122	4	BL	8	219.571	221.696	220.634	1.006	5.90827	59.6739	#VALUE!
2502:20226	3KO.7TG	DPD1.S5	10	1	350	350	1975	109.176	19.3477			87	37	7	4	BL	32	145	7	BL	10	262.786	262.587	262.686	1.007	5.36485	56.4935	#VALUE!
2503:20229	3KO.7TG	DPD1.S5	10	1	200	200	1078	55.8839	10.3681			83	42	9	4	BL	54	145	11	BL	18	259.786	256.881	258.334	1.007	3.88052	49.9522	#VALUE!
1501:2686	WT	DPD1.S6	11	0	139	55.6	1181	81.4483	3.83448			49	118	4	11	BL	84	480	31	BL	7	387.429	326.413	356.921	1.013	0.982258	64.1475	#VALUE!
1502:2687	WT	DPD1.S6	11	0	143	57.2	1209	93	4.4			75	99	6	15	BL	98	586	27	BL	8	458.286	419.705	438.996	1.014	1.53877	69.6327	#VALUE!
1503:2692	WT	DPD1.S6	11	0	154	61.6	1464	100.48	4.22787			88	80	9	10	BL	85	363	20	BL	5	385.643	357.312	371.477	1.011	2.72676	63.888	#VALUE!
1504:1694	WT	DPD1.S6	11	0	148	59.2	1307	93.4907	4.23462			66	110	4	9	BL	85	537	30	BL	8	433.786	383.861	408.824	1.014	1.22394	61.4826	#VALUE!
2501:20225	3KO.7TG	DPD1.S6	11	1	117	46.8	2437	140.867	2.7052			52	76	7	2	13	259	516	24	BL	11	364.286	341.594	352.94	1.012	0.78642	55.4474	3.3597
2502:20226	3KO.7TG	DPD1.S6	11	1	33	13.2	2008	111.001	0.729685			84	68	7	3	BL	69	285	17	BL	21	337.786	316.803	327.295	1.011	2.34056	52.8088	#VALUE!
2503:20229	3KO.7TG	DPD1.S6	11	1	97	38.8	1175	60.9124	2.0114			50	72	8	3	BL	108	246	22	BL	23	259.857	232.708	246.283	1.009	1.49868	48.4545	#VALUE!
1501:2686	WT	DPD1.S7	12	0	326	130.4	1507	103.931	8.9931	14.5		31	55	5	8	BL	79	278	18	BL	7	216.286	201.422	208.854	1.007	1.07024	63.9841	#VALUE!	3.92	95	50	1947	59	29	0	0.1	9.8	88	827	0.87	47	70	464	8.9	5.8	36	21	BL	140
1502:2687	WT	DPD1.S7	12	0	254	101.6	1463	112.538	7.81538	13		30	53	7	10	BL	64	346	19	BL	14	236.571	225.982	231.276	1.009	0.874669	58.4254	#VALUE!	4.04	79	75	1629	49	29	0	0.2	10.3	76	242	0.77	50	72	452	9	6.3	50	24	BL	139
1503:2692	WT	DPD1.S7	12	0	104	41.6	1568	107.618	2.85518	14.57		55	132	6	17	BL	259	850	61	BL	13	545.571	502.057	523.814	1.019	0.558762	49.0492	#VALUE!	4.15	103	35	1201	35	30	0	0.1	10.5	100	316	0.88	56	78	450	9.6	6.1	22	25	BL	142
1504:1694	WT	DPD1.S7	12	0	61	24.4	1368	97.8541	1.74535	13.98		75	114	3	11	BL	243	905	64	BL	15	587.214	568.015	577.615	1.02	0.651959	48.57	#VALUE!	4.22	106	37	1065	29	29	0	0.1	10.4	104	242	0.79	45	87	423	9.8	6.2	28	23	BL	142
2501:20225	3KO.7TG	DPD1.S7	12	1	339	135.6	2776	160.462	7.83815	17.3		20	19	2	1	BL	109	252	13	BL	9	149	164.378	156.689	1.005	0.558405	49.9919	#VALUE!	3.36	79	197	1159	544	30	0.1	0.2	9.9	91	13392	0.49	43	92	2426	7.9	6.9	37	19	BL	135
2502:20226	3KO.7TG	DPD1.S7	12	1	174	69.6	2182	120.619	3.84743	18.09		34	35	5	1	BL	134	224	16	BL	21	183	185.779	184.39	1.007	1.00658	44.1	#VALUE!	3.54	155	49	1175	67	28	0	0.2	9.8	77	1214	0.63	48	86	493	8	6.1	32	20	BL	133
2503:20229	3KO.7TG	DPD1.S7	12	1	454	181.6	1629	84.4479	9.4142	19.29		18	32	2	1	BL	74	221	20	BL	9	146.929	153.247	150.088	1.006	0.593478	47.8833	#VALUE!	3.71	160	49	1237	42	28	0.1	0.2	10.2	84	450	0.91	50	86	476	8.5	6.2	28	21	BL	138
[truncated: 38 more columns]
