# Supplementary material for: Design and testing of a humanized porcine donor for xenotransplantation
Source: Nature. 2023 Oct 11;622(7982):393–401. doi: 10.1038/s41586-023-06594-4 (PMC10567564; doi:10.1038/s41586-023-06594-4)
Supplement: Supplementary file 8 — Source Data Extended Data Fig. 2 [file 41586_2023_6594_MOESM8_ESM.xlsx]

## Sheet: ED Fig. 2b
Whole tissue
	EPCR	TM	A20	HO1	CD46	CD55	CD47		EPCR	THBD	A20	HO1	CD46	CD55	CD47
Contra (n=11)	5316.78	4261.54	4804.9	6543.43	10062.6	10481.2	10291.6		2827.61	1952.56	1506.1	1839.67	2026.4	2953.31	2939.8
Xeno (n=11)	5443.59	4008.75	6486.17	7072.96	7563.76	9908.91	8196.08		2547.17	2025.99	1443.56	1374.18	1987.18	2447.75	1484.28
Human (n=7)	2007.53	2576.84	4753.56	12353.2	10219.8	5134.13	6152.83		1261.62	1522.88	1127.01	1811.62	2245.98	1418.71	2770.86
WT (n=6)	1617.08	1265.45	2823.18	4569.52	889.124	1837.21	4014.91		537.1	684.226	304.028	1330.15	574.617	490.107	1379.02
EPCR_C_X	EPCR_C	EPCR_X_X	EPCR_X	EPCR_H_X	EPCR_H	EPCR_W_X	EPCR_W	THBD_C_X	THBD_C	THBD_X_X	THBD_X	THBD_H_X	THBD_H	THBD_W_X	THBD_W	A20_C_X	A20_C	A20_X_X	A20_X	A20_H_X	A20_H	A20_W_X	A20_W	HO1_C_X	HO1_C	HO1_X_X	HO1_X	HO1_H_X	HO1_H	HO1_W_X	HO1_W	CD46_C_X	CD46_C	CD46_X_X	CD46_X	CD46_H_X	CD46_H	CD46_W_X	CD46_W	CD55_C_X	CD55_C	CD55_X_X	CD55_X	CD55_H_X	CD55_H	CD55_W_X	CD55_W	CD47_C_X	CD47_C
0.734854	10430.4	0.918047	8065.41	1.09823	1575.13	1.27909	2096.7	1.72311	7607.99	1.9123	7099.92	2.08076	1711.79	2.27687	2041.12	2.73559	7644.91	2.91594	7825.03	3.09859	3855.2	3.26628	2851.74	3.73073	8359.29	3.92605	7469.87	4.09396	12334.2	4.26338	4530.94	4.72873	13478.9	4.92409	8588.5	5.09597	13648.9	5.2678	1878.51	5.73873	17032.7	5.91675	14544	6.09612	5979.74	6.27941	1518.99	6.72258	11583
0.738486	7043.24	0.922703	7855.86	1.08818	2870.04	1.26557	747.248	1.72857	4448.66	1.92162	7268.41	2.08637	4652.91	2.26094	867.939	2.72474	5007.58	2.9157	9260.92	3.09299	5235.46	3.26264	2780.01	3.72139	8591.11	3.92597	6994.43	4.09548	13752.5	4.27343	5615.53	4.72671	10750.2	4.9145	9746.87	5.09515	12579	5.27732	426.82	5.72434	9827.57	5.91315	11182.2	6.08067	4999.99	6.26195	2193.31	6.73371	11629.1
0.721251	8681.04	0.918221	9198.91	1.0859	766.438	1.26027	1224.64	1.72076	6438.74	1.92931	5554.82	2.08111	1611.72	2.27694	1789.59	2.72848	4650.91	2.91864	7068	3.08075	4688.84	3.27602	3353.95	3.72566	7551.81	3.91807	9912.15	4.0816	10880	4.26613	3379.35	4.73583	10998.1	4.9209	10313.8	5.08316	7329.2	5.26192	618.117	5.72706	11998.3	5.91007	10571.2	6.09039	3231.91	6.27672	2668.16	6.7398	12792.1
0.737664	7147.66	0.91231	3904.43	1.09629	1580.11	1.27067	2128.87	1.7327	5463.57	1.9286	2726.83	2.08249	3288.72	2.27129	1738.36	2.72336	5296.5	2.91842	7001.55	3.08711	5445.61	3.26745	2593.91	3.73253	6690.25	3.92467	8763.31	4.08932	15763.5	4.26655	6642.99	4.73817	11856.1	4.92437	8006.27	5.08904	9126.35	5.26003	316.569	5.72147	12713.4	5.91765	10262.5	6.09883	7579.62	6.27034	1674.87	6.73311	13459.7
0.724979	1663.09	0.913638	1120.26	1.08298	4483.49	1.26468	1791.96	1.73967	3210.01	1.91879	2069.97	2.08493	4418.3	2.27934	839.762	2.72829	6078.16	2.91494	6245.52	3.09511	6686.29	3.2701	2884.77	3.73052	8153.2	3.91785	7026.73	4.09812	10910	4.27969	3624.15	4.73786	9113.61	4.91742	4685.97	5.08868	8412.88	5.26542	988.292	5.72352	6851.49	5.91561	7376.16	6.08147	3840	6.26891	1541.26	6.73316	7699.82
0.724004	3812.81	0.914798	3103.87	1.09742	1388.23	1.27669	1713.08	1.73897	3425.37	1.91366	1867.78	2.0993	1411.33	2.27434	315.944	2.73629	3570.57	2.92576	5441.93	3.09376	3500.71	3.26601	2474.74	3.73399	5399.34	3.9136	6482.29	4.08924	11199.8	4.2698	3500	4.72894	10508.6	4.91568	5213.51	5.08023	10471.6	5.26675	1106.44	5.72947	10872.1	5.92002	8193.4	6.08952	5339.66	6.26476	1426.68	6.72834	9099.44
0.729602	1949.73	0.916856	7933.72	1.09264	1389.25			1.7332	1336.1	1.91724	5141.32	2.09865	943.146			2.72404	2551.95	2.91743	6795.68	3.08993	3862.8			3.72311	4133.53	3.92719	6404.35	4.08578	11632.7			4.72992	5921.27	4.91031	8836.12	5.09425	9970.39			5.72227	6017.45	5.91359	12448.8	6.08492	4968.02			6.73879	3724.68
0.726184	6561.67	0.914498	5138.27					1.72826	5476.59	1.9105	2371.34					2.7305	6588.57	2.92816	5493.43					3.72989	8897.66	3.91735	7767.69					4.73724	8171.27	4.92445	4726.46					5.72838	9213.27	5.91839	5820.43					6.72121	8195.9
0.724182	3879.98	0.925765	3574.7					1.73519	5018.56	1.92864	3787.01					2.72257	3861.68	2.91945	5811.35					3.73589	5128.49	3.91059	5491.51					4.73581	11327	4.9264	8887.46					5.73019	11263.3	5.92601	10923.5					6.72076	13542.7
0.732915	3451.56	0.929288	4168.59					1.73608	2179.88	1.91211	1912.63					2.73551	3856.73	2.9196	3659.38					3.72568	4476.3	3.92208	6241.93					4.73525	9583.74	4.91087	7454.89					5.73186	9593.39	5.9248	8391.74					6.73027	10582.2
0.725202	3863.39	0.919113	5815.45					1.73447	2271.49	1.91524	4296.22					2.72993	3746.32	2.91063	6745.11					3.72963	4596.75	3.91845	5248.27					4.73443	8980.13	4.92874	6741.59					5.73153	9909.93	5.91774	9284.09					6.73546	10899.2
[truncated: 6 more columns]

## Sheet: ED Fig. 2c
Whole tissue
	EPCR	TM	A20	HO1	CD46	CD55	CD47		EPCR	THBD	A20	HO1	CD46	CD55	CD47
Contra (n=11)	6147.2	5329.02	5109.61	6580.06	11217.1	11804.9	12097.4		3389.79	2508.3	1833.49	1999.74	2962.81	3008.19	3070.33
Xeno (n=11)	6557.43	5064.27	7715.78	6939.13	8918.65	11624.3	9301.71		2899.94	2262.27	1814.4	1416.9	1575.32	2223.82	1295.5
Human (n=7)	2031.7	2754.23	4969.25	13097.3	10600.9	4573.46	6084.14		1273.07	1625.18	990.851	1855.75	2053.42	1662.04	3086.74
WT (n=6)	1922.45	1384.1	2872.62	4515.2	867.178	1821.51	3829		829.172	746.449	304.477	1584.77	468.341	874.834	1014.02
EPCR_C_X	EPCR_C	EPCR_X_X	EPCR_X	EPCR_H_X	EPCR_H	EPCR_W_X	EPCR_W	THBD_C_X	THBD_C	THBD_X_X	THBD_X	THBD_H_X	THBD_H	THBD_W_X	THBD_W	A20_C_X	A20_C	A20_X_X	A20_X	A20_H_X	A20_H	A20_W_X	A20_W	HO1_C_X	HO1_C	HO1_X_X	HO1_X	HO1_H_X	HO1_H	HO1_W_X	HO1_W	CD46_C_X	CD46_C	CD46_X_X	CD46_X	CD46_H_X	CD46_H	CD46_W_X	CD46_W	CD55_C_X	CD55_C	CD55_X_X	CD55_X	CD55_H_X	CD55_H	CD55_W_X	CD55_W	CD47_C_X	CD47_C
0.720356	11733.6	0.921924	8828.32	1.09943	1585.78	1.27632	2082.68	1.73439	9343.24	1.91982	8911.81	2.09171	1805.85	2.26907	2118.42	2.72514	8136.53	2.92115	8814.43	3.0852	4035.82	3.26736	2937.15	3.72017	8352.63	3.92857	7593.08	4.08388	13165.8	4.27547	4041.6	4.72984	14469.1	4.92644	9058.95	5.08249	13667.5	5.27195	1686.27	5.73122	18805.9	5.91582	16574.2	6.09094	5998.89	6.26557	1186.82	6.7202	12122.8
0.720917	8073.17	0.911441	8605.17	1.09073	2783.72	1.26408	1093.96	1.73995	5527.26	1.9286	8560.32	2.09554	5206.8	2.27823	955.087	2.7204	5086.44	2.91624	9539.9	3.09769	5310.45	3.26813	3191.23	3.739	8625.63	3.91472	6947.71	4.08313	13972	4.27417	6034.34	4.72907	11871	4.92237	9985.83	5.09762	12448.8	5.26595	565.675	5.72076	11047	5.92355	12108.6	6.08098	4457.26	6.26893	3155.2	6.72033	13790.6
0.732708	9501.07	0.917522	9988.04	1.0948	953.808	1.26735	1208.9	1.72484	7920.66	1.92375	6097.05	2.09052	1800.86	2.27458	1832.22	2.7374	4931.37	2.91753	7608.02	3.08512	5117.16	3.27538	3241.22	3.72814	7720.32	3.92091	9623.31	4.09429	11751.1	4.27757	3207.8	4.73087	11776.9	4.91345	11322.3	5.09014	8322.76	5.2691	982.625	5.73745	12941.4	5.91388	11706.4	6.08598	2497.24	6.27067	2584.95	6.72288	14178
0.736609	7657.56	0.921343	4657.03	1.08548	1417.89	1.27004	1760.23	1.72359	5794.19	1.91329	3095.34	2.09398	3689	2.27514	284.098	2.72515	5293.59	2.91651	8296.35	3.09757	6111.89	3.27559	2476.07	3.73803	6398	3.91129	9295.39	4.08724	16755.1	4.27066	3345	4.72835	13090.4	4.92006	9770.14	5.0859	9747.74	5.2757	959.459	5.73272	14140	5.91012	12228.6	6.0856	7305.66	6.27248	1063.66	6.73615	15376.3
0.728514	1152.67	0.920196	1258.88	1.0805	1548.55	1.27673	3400.89	1.73103	4996.72	1.92427	2968.16	2.0821	1022.95	2.2626	2101.36	2.73284	5832.6	2.91859	7638.11	3.0914	4372.24	3.27125	2723.72	3.73333	7874.44	3.91753	6724	4.09103	12889.5	4.26542	6992.15	4.73061	11994.2	4.9233	6259.24	5.08602	10551.1	5.26538	346.379	5.73036	8418.35	5.9107	9049.97	6.08537	4311.02	6.26948	1815.45	6.72864	10807.9
0.728693	4548.8	0.918728	3676.05	1.08055	4615.59	1.26502	1988.03	1.73059	3997.66	1.92842	2490.91	2.09204	4312.78	2.2732	1013.45	2.7286	3555.43	2.91608	6052.95	3.09053	6186.24	3.26984	2666.31	3.73134	5288.28	3.92717	6432.22	4.08052	11485.2	4.27509	3470.33	4.7331	11484.8	4.92775	6788.95	5.09064	8143.97	5.26925	662.663	5.73983	11985.5	5.91615	9454.64	6.09634	2936.35	6.26911	1123.01	6.72588	10718
0.729656	4382.83	0.919155	5374.2	1.09749	1316.6			1.72359	2608.47	1.9127	2430.52	2.08645	1441.35			2.73053	4061.99	2.91831	3748.92	3.08982	3650.92			3.73695	4413.11	3.91729	6361.56	4.08965	11662.3			4.7374	11028	4.91866	8639.18	5.08089	11324.6			5.73782	10931	5.91752	9220.71	6.09445	4507.81			6.72252	12447.6
0.724962	4119.81	0.920503	6896.19					1.73619	2603.72	1.91781	4818.21					2.72558	3593.03	2.91091	7408.57					3.72285	5138.37	3.91675	5259.5					4.72299	9636.04	4.91842	7298.92					5.72474	11000.5	5.91245	10443.7					6.72553	12406.9
0.724222	2084.42	0.928595	9222.57					1.72028	1402.21	1.92534	6080.8					2.7314	3263.29	2.92178	7499.98					3.73315	3622.56	3.91767	6175.98					4.72248	3263.29	4.91	8840.73					5.72132	7425.01	5.92745	13519.1					6.72394	4804.34
0.733827	9740.58	0.912166	9481.04					1.73786	7761.41	1.91962	5405.64					2.72423	8690.73	2.91875	10772					3.72956	9804.74	3.92862	6640.43					4.72756	11018.9	4.91638	10375.7					5.72937	10589.1	5.92745	10731.7					6.73767	10305.1
0.736969	4624.73	0.910014	4144.26					1.73643	6663.66	1.91883	4848.25					2.7321	3760.75	2.92325	7494.38					3.72564	5142.56	3.92646	5277.26					4.7345	13755.5	4.91499	9765.2					5.7239	12569.8	5.92528	12829.7					6.72178	16114.4
	6147.2		6557.43						5329.02		5064.27						5109.61		7715.78						6580.06		6939.13						11217.1		8918.65						11804.9		11624.3						12097.4
	3389.79		2899.94						2508.3		2262.27						1833.49		1814.4						1999.74		1416.9						2962.81		1575.32						3008.19		2223.82						3070.33

[truncated: 6 more columns]

## Sheet: ED Fig. 2d
Whole tissue
	EPCR	TM	A20	HO1	CD46	CD55	CD47		EPCR	THBD	A20	HO1	CD46	CD55	CD47
Contra (n=11)	4985.97	2257.46	3604.46	7644.51	6848.32	8402.11	4987.98		2536.03	915.014	1197.83	2376.68	1567.94	2323.52	1752.76
Xeno (n=11)	5509.43	2821.92	4851.75	10274	6090.17	7818.3	5405.55		1974.01	1274.99	886.558	1435.46	1315.69	1899.61	1363.63
Human (n=7)	2240.01	2050.56	3971.34	9448	9900.58	9515.04	9776.16		1300.09	1064.67	964.362	919.433	2556.06	1556.36	3465.01
WT (n=6)	1080.42	863.114	1801.52	4417.78	576.416	961.582	2822.14		572.584	496.435	190.617	1133.08	378.087	176.79	758.379
EPCR_C_X	EPCR_C	EPCR_X_X	EPCR_X	EPCR_H_X	EPCR_H	EPCR_W_X	EPCR_W	THBD_C_X	THBD_C	THBD_X_X	THBD_X	THBD_H_X	THBD_H	THBD_W_X	THBD_W	A20_C_X	A20_C	A20_X_X	A20_X	A20_H_X	A20_H	A20_W_X	A20_W	HO1_C_X	HO1_C	HO1_X_X	HO1_X	HO1_H_X	HO1_H	HO1_W_X	HO1_W	CD46_C_X	CD46_C	CD46_X_X	CD46_X	CD46_H_X	CD46_H	CD46_W_X	CD46_W	CD55_C_X	CD55_C	CD55_X_X	CD55_X	CD55_H_X	CD55_H	CD55_W_X	CD55_W	CD47_C_X	CD47_C
0.723926	8942.21	0.929215	8086.25	1.09262	1468.11	1.27441	1275.63	1.72077	4167.11	1.92691	5008.28	2.08958	1544.21	2.26109	1364.95	2.73914	5291.03	2.91858	5701.9	3.09051	3930.6	3.26255	1812.44	3.73879	8981.91	3.91542	10745.1	4.08142	10945.3	4.2644	4481.64	4.72121	9730.21	4.91468	6882.26	5.0953	13959.7	5.27439	1208.79	5.72017	13076.2	5.92676	10546.3	6.09427	8693.96	6.26783	948.465	6.73609	5680.13
0.73424	7080.55	0.920896	6079.16	1.09955	4063.2	1.27212	299.453	1.72472	2105.43	1.91046	4646.08	2.0855	3241.86	2.26615	454.231	2.73918	3112.87	2.92928	6388.7	3.09851	3757.83	3.26511	1559.22	3.73796	12537.8	3.91339	12201.1	4.08195	9579.58	4.26713	4600.71	4.72288	6547.68	4.92855	6020.94	5.09548	12845.3	5.26059	251.886	5.73302	7058.15	5.92602	7689.89	6.09782	8911.83	6.27942	925.008	6.73052	4833.29
0.721291	7203.7	0.917333	7102.81	1.08186	719.429	1.27635	551.358	1.72794	2762.53	1.91424	2979.49	2.09101	1358.9	2.26269	973.761	2.73909	2953.92	2.9123	4790.17	3.09215	4297.52	3.27213	2109.79	3.72699	8848.2	3.92286	10415	4.08777	8613.25	4.26684	3800.69	4.72093	6980.28	4.91644	6522.41	5.08111	7102.15	5.26703	624.388	5.73769	9252.75	5.92924	6677.17	6.08052	7467.08	6.26878	1284.07	6.72835	4929.11
0.729787	5284.14	0.911818	4699.21	1.09791	2403.67	1.26575	1176.7	1.73455	2079.37	1.9264	2017.74	2.08707	2195.35	2.26706	208.199	2.72815	2848.38	2.91318	4838.03	3.09644	3604.23	3.27946	1707.69	3.72008	7542.64	3.92429	11568.4	4.08761	10400.3	4.26272	3544.96	4.7209	7802.65	4.9137	7503.56	5.095	8386.67	5.27844	729.147	5.72248	9712.73	5.92034	9507.65	6.09545	12112.4	6.27511	756.881	6.73292	5121.75
0.734392	974.537	0.910601	1324.31	1.08603	1568.75	1.27385	1892.47	1.73565	1850.42	1.91741	2040.62	2.08316	802.726	2.27121	1456.34	2.72232	4394.58	2.92002	4451.66	3.09181	3228.06	3.27578	1907.13	3.73037	7796.63	3.92525	8642.92	4.08043	8835.99	4.26964	6533.75	4.72009	5117.26	4.91044	4728.87	5.09888	8925.86	5.2633	156.931	5.72266	5780.4	5.9269	6798.95	6.08911	10199.8	6.26027	984.724	6.73974	3186.33
0.730944	3676.22	0.924154	5016.82	1.08073	3943.95	1.26567	1286.92	1.73434	1920.09	1.91453	2007.44	2.08693	3712.98	2.26188	721.202	2.72669	2615.09	2.91658	5393.84	3.09566	5939.7	3.2625	1712.85	3.73201	8517.24	3.92672	10525.3	4.08011	9190.11	4.27682	3544.96	4.73201	5975.81	4.91643	7356.35	5.0941	8174.39	5.2632	487.347	5.72038	8693.88	5.92401	9393.63	6.09895	8593.27	6.26421	870.339	6.73166	4088.21
0.720374	4258.22	0.922043	3695.36	1.09722	1512.95			1.72983	1453.85	1.92626	752.458	2.08796	1497.92			2.72081	5135.66	2.92799	2830.73	3.09083	3041.46			3.7372	5656.54	3.92476	8689.11	4.0972	8571.49			4.72982	8413.41	4.91549	6332.25	5.09858	9910.02			5.72452	8950.16	5.91099	6465.28	6.09001	10626.9			6.7206	6641.18
0.738662	5099.09	0.929211	4898.94					1.72489	1823.9	1.92483	2509.83					2.73891	4966.63	2.9156	5108.04					3.72542	6076.02	3.91514	7952.9					4.72122	8508.91	4.91744	4534.77					5.73923	10161.5	5.92177	5752.6					6.7292	8533.8
0.723285	1664.69	0.919506	7663.07					1.73031	927.249	1.91547	3581.55					2.73945	2593.15	2.92323	4683.69					3.72814	4761.49	3.91199	11802.7					4.72706	5583.14	4.91824	7414.35					5.7261	4436.57	5.92801	10202.4					6.73736	1983.02
0.721868	7527.68	0.915285	7074.45					1.73874	3495.6	1.92232	1962.92					2.72234	3954.84	2.91195	4553.85					3.73148	9129.6	3.91775	9232.71					4.73475	5089.95	4.92163	3484.16					5.73746	7065.94	5.91208	4809.49					6.73889	3986.64
0.721006	3134.62	0.927604	4963.3					1.72061	2246.49	1.91267	3534.69					2.73571	1782.9	2.91531	4628.7					3.72228	4241.59	3.92051	11238.5					4.73403	5582.23	4.91825	6211.96					5.73942	8234.93	5.91298	8157.86					6.73662	5884.31
	4985.97		5509.43						2257.46		2821.92						3604.46		4851.75						7644.51		10274						6848.32		6090.17						8402.11		7818.3						4987.98
	2536.03		1974.01						915.014		1274.99						1197.83		886.558						2376.68		1435.46						1567.94		1315.69						2323.52		1899.61						1752.76
[truncated: 6 more columns]

## Sheet: ED Fig. 2e
Whole tissue
	EPCR	TM	A20	HO1	CD46	CD55	CD47		EPCR	THBD	A20	HO1	CD46	CD55	CD47
Contra (n=11)	4036.73	2189.3	2980.46	8641.63	5248.52	5703.03	4617.11		1500	828.633	759.094	1930.32	1362.99	1485.26	1612.86
Xeno (n=11)	4938.27	2590.61	4221.87	8771.28	4655.14	6609.53	5076.46		1916.07	1211.42	1117.12	1687.53	937.909	1483.47	1540.17
Human (n=7)	2301.1	2392.25	3197.97	7326.41	9623.24	7232.77	5548.74		964.414	995.638	456.551	1165.56	1970.33	1927.53	2081.9
WT (n=6)	1205.28	884.096	1586.56	5207.11	820.715	1299.98	2434.53		496.338	498.967	510.386	1100.28	572.762	391.343	988.557
EPCR_C_X	EPCR_C	EPCR_X_X	EPCR_X	EPCR_H_X	EPCR_H	EPCR_W_X	EPCR_W	THBD_C_X	THBD_C	THBD_X_X	THBD_X	THBD_H_X	THBD_H	THBD_W_X	THBD_W	A20_C_X	A20_C	A20_X_X	A20_X	A20_H_X	A20_H	A20_W_X	A20_W	HO1_C_X	HO1_C	HO1_X_X	HO1_X	HO1_H_X	HO1_H	HO1_W_X	HO1_W	CD46_C_X	CD46_C	CD46_X_X	CD46_X	CD46_H_X	CD46_H	CD46_W_X	CD46_W	CD55_C_X	CD55_C	CD55_X_X	CD55_X	CD55_H_X	CD55_H	CD55_W_X	CD55_W	CD47_C_X	CD47_C
0.730281	6635.45	0.929923	7081.72	1.09266	2264.96	1.26544	1422.1	1.72855	3868.35	1.91094	4620.75	2.08461	1862.06	2.27693	877.117	2.72377	3986.54	2.92122	5905.91	3.08026	3469.22	3.26682	1661.32	3.7322	11427.3	3.91319	11009.7	4.08866	8699.36	4.26216	6252.74	4.73387	6911.88	4.92495	6021.14	5.08116	13141.9	5.27058	1440.79	5.72885	8276.58	5.91804	8946.74	6.09099	8268.17	6.27266	1049.1	6.72691	4882.84
0.737829	4454.33	0.912133	6367.73	1.09811	3428.66	1.26597	252.133	1.72625	1535.14	1.92232	4435.71	2.08481	3851.69	2.27767	419.44	2.73278	2288.71	2.91694	5471.53	3.08512	3162.89	3.26745	929.737	3.73909	10778.6	3.92059	8747.4	4.09043	6697.77	4.27544	6886.12	4.73676	5028.33	4.91763	5734.84	5.09316	10519.9	5.27144	713.144	5.73075	5550.57	5.92226	7626.66	6.08794	5459.99	6.26434	1642.96	6.72171	4714.34
0.7346	5654.18	0.919822	7194.02	1.09168	662.24	1.26128	1190.2	1.72882	2905.06	1.92364	2889.07	2.08793	1788.45	2.26183	1034.06	2.73024	2680.97	2.92815	4638.39	3.09934	2796.42	3.26988	2326.81	3.73007	10459.7	3.92401	9685.13	4.09939	7293.93	4.26068	4780.12	4.72124	4293.28	4.92724	4825.71	5.09127	9301.79	5.27191	979.126	5.73947	6563.38	5.91007	6336.99	6.08907	5488	6.273	1570.82	6.72857	5487.46
0.739744	5022.74	0.923203	3667.72	1.08582	2144.46	1.26402	1332.9	1.72243	2594.59	1.9102	2294.2	2.09764	2096.75	2.27244	198.564	2.72644	3206.46	2.92685	5087.64	3.08158	3914.43	3.26949	1661.3	3.7373	9425.6	3.9156	11717.8	4.08017	9046.16	4.2729	4259.32	4.72302	4630.99	4.92524	4468.48	5.09267	7135	5.27381	1440.79	5.72858	6156.13	5.91399	6899.2	6.08771	8633.38	6.26527	1309.41	6.72743	5433.77
0.721639	1275.69	0.924801	1103.75	1.08746	1790.55	1.27694	1697.72	1.72908	1429.65	1.92505	2128.65	2.08391	1070.29	2.27135	1266.83	2.72145	4526.91	2.91932	4167.64	3.0932	2584.34	3.26807	1092.75	3.72136	9757.97	3.92572	9668.84	4.08902	6950.02	4.27929	4805.02	4.73119	4718.3	4.9147	4159.17	5.09335	9363.95	5.27994	149.898	5.73757	4554.27	5.9215	6829.11	6.08153	8780.99	6.26917	1584.09	6.73778	3467.93
0.73337	4402.83	0.918476	4742.01	1.09833	3455.74	1.27421	1336.61	1.73533	2038.12	1.92223	1467.25	2.08008	3539.56	2.27563	1508.56	2.72118	2511.76	2.91595	4381.2	3.08469	3477.01	3.265	1847.45	3.73917	7942.64	3.92733	7946.17	4.08911	5724.88	4.26173	4259.32	4.72671	4924.15	4.92016	4899.31	5.09006	7758.46	5.26913	200.534	5.73697	5761.87	5.91525	6594.21	6.08801	4701	6.2641	643.468	6.72548	3986.22
0.73505	3418.02	0.913755	2638.5	1.08332	2361.09			1.72345	1634.95	1.91853	431.24	2.08914	2536.93			2.7274	2055.68	2.92581	1831.98	3.08779	2981.46			3.73868	6939.9	3.91807	6867.39	4.09476	6872.74			4.73346	6650.81	4.91579	4070.99	5.09869	10141.7			5.72997	5884.21	5.91489	5373.62	6.094	9297.88			6.73265	5480.65
0.720732	3182.12	0.923155	4209.14					1.72914	1866.09	1.92171	1829.03					2.72714	3355.08	2.91106	3820.75					3.7251	5552.2	3.91961	5996.71					4.72381	7732.64	4.91228	3264.2					5.7323	6667.04	5.91441	5148.13					6.73873	6221.72
0.72718	2465.86	0.921779	6087.37					1.73478	972.235	1.92025	3064					2.73246	2369.21	2.9116	3606.37					3.72187	6586.59	3.9137	8412.36					4.72914	3656.69	4.91668	5601.06					5.72015	2502.26	5.92942	8620.2					6.73189	1003.83
0.729467	4507.38	0.912709	6150.67					1.73274	2418.7	1.91608	2573.03					2.73261	3164.57	2.92823	4244.71					3.72072	7089.83	3.91361	8660.91					4.72324	3463.65	4.92847	3196.21					5.73031	4469.3	5.917	3856.63					6.72584	3318.23
0.736354	3385.45	0.927759	5078.39					1.7366	2819.41	1.92385	2763.82					2.73397	2639.15	2.92152	3284.47					3.73474	9097.48	3.91065	7771.76					4.72339	5722.99	4.91254	4965.47					5.73937	6347.72	5.91673	6473.35					6.7392	6791.18
	4036.73		4938.27						2189.3		2590.61						2980.46		4221.87						8641.63		8771.28						5248.52		4655.14						5703.03		6609.53						4617.11
	1500		1916.07						828.633		1211.42						759.094		1117.12						1930.32		1687.53						1362.99		937.909						1485.26		1483.47						1612.86
[truncated: 6 more columns]
