# Supplementary material for: Design and testing of a humanized porcine donor for xenotransplantation
Source: Nature. 2023 Oct 11;622(7982):393–401. doi: 10.1038/s41586-023-06594-4 (PMC10567564; doi:10.1038/s41586-023-06594-4)
Supplement: Supplementary file 9 — Source Data Extended Data Fig. 4 [file 41586_2023_6594_MOESM9_ESM.xlsx]

## Sheet: ED Fig. 4b
		% CytotoxRed+ Cells
		45 min		15 hr
Cell Line ID	Genotype	Human	Cyno	Human	Cyno
9-3	WT	93.1161	95.4221	92.3448	94.0991
1130	WT	91.4655	95.2176	91.799	92.8279
1131	WT	89.1895	94.6353	91.6168	94.1227
21252	3KO	3.177	65.6646	28.6725	77.4206
21253	3KO	2.6301	71.2165	46.3683	82.5624
21256	3KO	1.76132	72.3883	5.50798	74.5961
21024	3KO.7TG	0.989151	1.33988	0.803069	0.967333
21039	3KO.7TG	2.17524	0.743783	2.0492	0.301321
21077	3KO.7TG	1.95756	7.75686	1.5368	0.452138

## Sheet: ED Fig. 4d
	aCD46 (M177)					aCD55 (BRIC216)
	anti-Mouse IgG MFI x 10^4					anti-Mouse IgG MFI x 10^4
Ab Conc (μg/μL)	3KO		3KO.7TG			3KO		3KO.7TG
0	0.03249	0.02669	0.0267	0.0255		0.02819	0.02699	0.0291	0.0277
0.625	0.03139	0.02549	5.6478	5.6341		0.02949	0.02829	1.1854	1.1428
1.25	0.02989	0.02749	6.1653	6.1955		0.02669	0.02659	1.1909	1.1827
2.5	0.02829	0.02849	6.1354	6.1804		0.02789	0.02869	1.2102	1.2074
5	0.02929	0.02699	6.3175	6.1653		0.02639	0.02889	1.27	1.1963
10	0.02739	0.02639	6.395	6.3483		0.02679	0.02869	1.3087	1.3026
20	0.02669	0.02709	6.4419	6.5849		0.02819	0.02699	1.3177	1.3579

## Sheet: ED Fig. 4e
	C3b deposition (OD@450nm)
[IgG] (μg/mL)	hIgG		M177 (aCD46)		BRIC216 (aCD55)		BSA
0	0.1083	0.1038	0.1142	0.1173	0.1078	0.107	0.0891	0.0929
0.3125	0.1152	0.1101	0.109	0.1105	0.0973	0.0999	0.0824	0.0804
0.625	0.1221	0.1219	0.1126	0.1126	0.1011	0.1047	0.0888	0.0766
1.25	0.1484	0.1383	0.1098	0.1126	0.1038	0.1068	0.0846	0.0797
2.5	0.5123	0.4259	0.1058	0.1056	0.1056	0.1045	0.0887	0.0801
5	1.4049	1.394	0.0968	0.102	0.1059	0.1033	0.0842	0.0805
10	1.6902	1.6025	0.0949	0.0961	0.1127	0.1174	0.0899	0.0802
20	1.7632	1.7082	0.0972	0.0993	0.1228	0.1196	0.091	0.0855

## Sheet: ED Fig. 4f
	aTM (PBS-01)						aEPCR (RCR-252)
	anti-Mouse IgG MFI x 10^3						anti-Rat IgG MFI x 10^2
Ab Conc (μg/mL)	3KO		3KO.7TG			Ab Conc (μg/mL)	3KO		3KO.7TG
0	0.528	0.365	0.204	0.237		0	1.55	1.48	1.04	1.08
0.125	0.413	0.297	11.299	11.639		0.625	1.51	1.46	10.53	9.88
0.25	0.421	0.337	15.241	15.93		1.25	1.44	1.44	11.54	10.72
0.5	0.407	0.321	13.083	13.419		2.5	1.39	1.42	11.63	11.68
1	0.352	0.441	16.079	16.574		5	1.26	1.46	11.74	11.14
2	0.374	0.455	15.491	15.746

## Sheet: ED Fig. 4g
	[aPC] (ng/mL)
Cell Line ID	Rep 1	Rep 2	Rep 3	Average
Empty Vector	0.156098	0.243902	0.258537	0.219512
EPCR	0.517073	0.419512	0.370732	0.435772
TM	60.0244	52.0927	48.4585	53.5252
EPCR-TM	28.9073	24.7951	24.1073	25.9366
No Cells	0.390244	0.170732	0.126829	0.229268
Dashed line indicates the average [aPC] from wells without cells that had all substrates added ('No Cells').
