# Supplementary material for: Design and testing of a humanized porcine donor for xenotransplantation
Source: Nature. 2023 Oct 11;622(7982):393–401. doi: 10.1038/s41586-023-06594-4 (PMC10567564; doi:10.1038/s41586-023-06594-4)
Supplement: Supplementary file 10 — Source Data Extended Data Fig. 5 [file 41586_2023_6594_MOESM10_ESM.xlsx]

## Sheet: ED Fig. 5a
		Concentration (ng/mL)	CD47-Ligand Presenting Jurkats
		1000	1950	2401	2046
		500	2103	2735	2409
		250	2865	2816	3154
		125	4452	4654	6452
		62.5	7947	10717	11852
		31.25	12495	15113	13468
		15.625	14862	14374	16473
		7.8125	16248	18924	18765
		3.90625	16810	17492	16438
		1.95312	16349	18926	17171
		0.976563	14735	18346	17379
		0.1	16115	18568	22015

## Sheet: ED Fig. 5b
	Human _x000D_493			NHP _x000D_1203			NHP _x000D_7283			NHP _x000D_8463
0	6717	6767	6750	7573	7536	7573	28809	28525	28454	11554	11469	11245
20	31030	31339	31417	16723	16599	16396	42190	41259	40751	27147	26353	25836
