# Supplementary material for: Design and testing of a humanized porcine donor for xenotransplantation
Source: Nature. 2023 Oct 11;622(7982):393–401. doi: 10.1038/s41586-023-06594-4 (PMC10567564; doi:10.1038/s41586-023-06594-4)
Supplement: Supplementary file 11 — Source Data Extended Data Fig. 6 [file 41586_2023_6594_MOESM11_ESM.xlsx]

## Sheet: ED Fig.6a
		IgG
	M2220	6753	5623
	M10619	996	1128
	M11421	1435	1406
	M8220	3708	5147
	M7721	574	540
	M2519	2249	1582
	M2420	1983	2485
	Pooled Cyno	2682.5	2815.5	2228
	NHS	10811	13890.5	9633

## Sheet: ED Fig. 6b
		IgM
	M2220	2141	1642
	M10619	5511	4914
	M11421	5047	3896
	M8220	4091	3634
	M7721	2963
	M2519	2099	2128
	M2420	17696	18764
	Pooled Cyno	9172.5	5735.5	6538
	NHS	758.5	499.5	803.5

## Sheet: ED Fig. 6c
		IgG
	M6421	546	786
	M12621	2364	2350
	M12021	1825	1256
	M6521	4176	5462
	M6121	879	952
	M13021	655	1376
	M12121	3386	2905
	Cy1061	561	605
	Cy1062	608	905
	MB1027	871	1327
	M11521	2164	1815
	Pooled Cyno	1949.5	1323.5	1549.5	1245.5
	NHS	5671	5448	4168	6433.5

## Sheet: ED Fig. 6d
			IgM
		M6421	4202	1225
		M12621	3132	1798
		M12021	2951	2305
		M6521	5427	5060
		M6121	9751	8543
		M13021	6240	5158
		M12121	6404	4955
		Cy1061	8336	6418
		Cy1062	10412	8973
		MB1027	8318	7800
		M11521	6446	5849
		Pooled Cyno	8300.5	3464.5	3706	8834
		NHS	1632.5	1248.5	625.5	1857
