# Supplementary material for: Design and testing of a humanized porcine donor for xenotransplantation
Source: Nature. 2023 Oct 11;622(7982):393–401. doi: 10.1038/s41586-023-06594-4 (PMC10567564; doi:10.1038/s41586-023-06594-4)
Supplement: Supplementary file 12 — Source Data Extended Data Fig. 7 [file 41586_2023_6594_MOESM12_ESM.xlsx]

## Sheet: ED Fig. 7a
recipientid	pod	tcellsct
M10619	-20	2026.34
M10619	-1	2864.68
M10619	0	292.656
M10619	5	1255.16
M10619	9	1532.76
M11421	-7	1291.16
M11421	0	332.09
M11421	5	1315.66
M11421	13	630.894
M11421	19	314.544
M11521	-5	2548.78
M11521	0	2492.83
M11521	5	2955.69
M11521	11	4079.42
M11521	18	2956.72
M11521	25	2736.52
M12021	-7	1127.36
M12021	0	290.855
M12021	5	578.032
M12021	12	583.97
M12121	-7	2209.9
M12121	0	406.229
M12121	4	420.655
M12621	-5	1847.06
M12621	0	358.948
M12621	5	675.576
M13021	-7	4430.01
M13021	0	1310.85
M2220	-1	2719.93
M2220	0	314.136
M2220	2	613.924
M2220	7	2615.8
M2420	-20	3081.83
M2420	-2	3563.37
M2420	0	415.886
M2420	5	2419.39
M2420	12	2570.11
M2420	19	2860.02
M2420	26	2539.31
M2519	-20	3797.66
M2519	-2	1326.31
M2519	0	168.455
M2519	5	1280.99
M2519	12	1093.58
M2519	19	2487.94
M2519	27	1982.12
M5722	-9	1658.83
M5722	-5	1182.25
M5722	0	480.362
M5722	5	2235.63
M5722	12	1015.71
M5722	19	1198.91
M5722	26	1043.17
M6121	-27	1839.94
M6121	0	515.962
M6121	5	1194.75
M6121	12	1449.29
M6121	19	991.982
M6121	26	1243.25
M6421	-5	1225.95
M6421	0	353.648
M6421	5	403.809
M6521	-27	3369.37
M6521	0
M6521	5
M6521	12	2250.32
M6521	19	1983.37
M6521	26	2161.02
M7621	-18	3563.61
M7621	-9	2052.44
M7621	0	178.262
M7621	5	968.596
M7621	12	1684.2
M7621	19	1345.74
M7621	27	1667.36
M7721	-5	4051.99
M7721	0	1102.29
M7721	5	2052.56
M7721	12	2554.96
M7721	19	1881.67
M7721	27	1282.54
M8220	-5	2088.32
M8220	0	1101.34
M8220	5	2549.77
M8220	12	4345.44
M8220	20	3630.38
M8320	-2	2288.39
M8320	0	945.728
M8320	5	1605.74
M8320	12	2791.8
M8320	18	2504.28
M8320	25	1604.51
MB1027	-1	901.8
MB1027	1	88.8
MB1027	6	422.1
MB1027	13	347.44
MB1027	21	463.68
MB1027	27	939.4

## Sheet: ED Fig. 7b
recipientid	pod	tcellspct
M10619	-20	100
M10619	-1	141.372
M10619	0	14.4426
M10619	5	61.9421
M10619	9	75.6417
M11421	-7	100
M11421	0	25.7203
M11421	5	101.897
M11421	13	48.8626
M11421	19	24.3613
M11521	-5	100
M11521	0	97.8046
M11521	5	115.965
M11521	11	160.054
M11521	18	116.005
M11521	25	107.366
M12021	-7	100
M12021	0	25.7997
M12021	5	51.2731
M12021	12	51.7999
M12121	-7	100
M12121	0	18.3823
M12121	4	19.035
M12621	-5	100
M12621	0	19.4335
M12621	5	36.5758
M13021	-7	100
M13021	0	29.5902
M2220	-1	100
M2220	0	11.5494
M2220	2	22.5713
M2220	7	96.1715
M2420	-20	100
M2420	-2	115.625
M2420	0	13.4948
M2420	5	78.5051
M2420	12	83.3956
M2420	19	92.8027
M2420	26	82.3963
M2519	-20	100
M2519	-2	34.9244
M2519	0	4.43576
M2519	5	33.7309
M2519	12	28.7962
M2519	19	65.5125
M2519	27	52.193
M5722	-9	100
M5722	-5	71.2704
M5722	0	28.958
M5722	5	134.772
M5722	12	61.2308
M5722	19	72.2745
M5722	26	62.8862
M6121	-27	100
M6121	0	28.0423
M6121	5	64.9343
M6121	12	78.7682
M6121	19	53.9139
M6121	26	67.5701
M6421	-5	100
M6421	0	28.8469
M6421	5	32.9385
M6521	-27	100
M6521	0
M6521	5
M6521	12	66.7876
M6521	19	58.8647
M6521	26	64.1373
M7621	-18	316.103
M7621	-9	182.057
M7621	0	15.8124
M7621	5	85.9173
M7621	12	149.393
M7621	19	119.371
M7621	27	147.9
M7721	-5	100
M7721	0	27.2037
M7721	5	50.6557
M7721	12	63.0545
M7721	19	46.4382
M7721	27	31.6521
M8220	-5	100
M8220	0	52.7379
M8220	5	122.096
M8220	12	208.083
M8220	20	173.842
M8320	-2	100
M8320	0	41.3272
M8320	5	70.1691
M8320	12	121.998
M8320	18	109.434
M8320	25	70.1153
MB1027	-1	100
MB1027	1	9.84697
MB1027	6	46.8064
MB1027	13	38.5274
MB1027	21	51.4172
MB1027	27	104.169

## Sheet: ED Fig. 7c
recipientid	pod	cd3cd4abs
M10619	-20	1157.29
M10619	-1	1362.41
M10619	0	205.61
M10619	5	392.038
M10619	9	500.986
M11421	-7	782.621
M11421	0	256.328
M11421	5	796.396
M11421	13	354.288
M11421	19	205.804
M11521	-5	1598
M11521	0	1671.17
M11521	5	1889.28
M11521	11	2574.34
M11521	18	1975.97
M11521	25	1797.71
M12021	-7	428.68
M12021	0	236.191
M12021	5	308.672
M12021	12	260.957
M12121	-7	1012.13
M12121	0	330.315
M12121	4	158.466
M12621	-5	952.337
M12621	0	231.02
M12621	5	457.776
M13021	-7	2826.51
M13021	0	1082.73
M2220	-1	1579.18
M2220	0	236.457
M2220	2	331.261
M2220	7	1248.45
M2420	-20	1547.22
M2420	-2	1658.25
M2420	0	364.25
M2420	5	1046.88
M2420	12	1017.86
M2420	19	1115.87
M2420	26	1081.04
M2519	-20	636.48
M2519	-2	511.909
M2519	0	125.419
M2519	5	587.25
M2519	12	280.342
M2519	19	381.657
M2519	27	308.537
M5722	-9	737.256
M5722	-5	575.848
M5722	0	376.261
M5722	5	1103.63
M5722	12	428.457
M5722	19	624.24
M5722	26	606.528
M6121	-27	948.451
M6121	0	311.203
M6121	5	608.85
M6121	12	774.211
M6121	19	516.374
M6121	26	613.898
M6421	-5	595.888
M6421	0	191.72
M6421	5	198.883
M6521	-27	1707.89
M6521	0
M6521	5
M6521	12	1364.91
M6521	19	1262.14
M6521	26	1253.84
M7621	-18	1457.58
M7621	-9	1024.6
M7621	0	133.994
M7621	5	557.677
M7621	12	875.7
M7621	19	634.312
M7621	27	981.288
M7721	-5	2194
M7721	0	871.094
M7721	5	1237.02
M7721	12	1476.4
M7721	19	1131.31
M7721	27	801.587
M8220	-5	901.385
M8220	0	939.338
M8220	5	1273.42
M8220	12	2069.76
M8220	20	1681.85
M8320	-2	1525.59
M8320	0	771.077
M8320	5	916.272
M8320	12	1306.22
M8320	18	1219.56
M8320	25	867.464
MB1027	-1
MB1027	1
MB1027	6
MB1027	13
MB1027	21
MB1027	27

## Sheet: ED Fig. 7d
recipientid	pod	cd3cd4pct
M10619	-20	100
M10619	-1	117.724
M10619	0	17.7664
M10619	5	33.8755
M10619	9	43.2895
M11421	-7	100
M11421	0	32.7525
M11421	5	101.76
M11421	13	45.2694
M11421	19	26.2967
M11521	-5	100
M11521	0	104.579
M11521	5	118.228
M11521	11	161.098
M11521	18	123.653
M11521	25	112.498
M12021	-7	100
M12021	0	55.0971
M12021	5	72.0052
M12021	12	60.8744
M12121	-7	100
M12121	0	32.6355
M12121	4	15.6566
M12621	-5	100
M12621	0	24.2582
M12621	5	48.0687
M13021	-7	100
M13021	0	38.3061
M2220	-1	100
M2220	0	14.9734
M2220	2	20.9767
M2220	7	79.0566
M2420	-20	100
M2420	-2	107.176
M2420	0	23.5422
M2420	5	67.6618
M2420	12	65.7867
M2420	19	72.1213
M2420	26	69.8697
M2519	-20	100
M2519	-2	80.4282
M2519	0	19.7051
M2519	5	92.2653
M2519	12	44.0456
M2519	19	59.9637
M2519	27	48.4755
M5722	-9	100
M5722	-5	78.1069
M5722	0	51.0354
M5722	5	149.695
M5722	12	58.115
M5722	19	84.6707
M5722	26	82.2683
M6121	-27	100
M6121	0	32.8117
M6121	5	64.1942
M6121	12	81.629
M6121	19	54.444
M6121	26	64.7264
M6421	-5	100
M6421	0	32.1737
M6421	5	33.3759
M6521	-27	100
M6521	0
M6521	5
M6521	12	79.9178
M6521	19	73.9007
M6521	26	73.4144
M7621	-18	100
M7621	-9	70.2945
M7621	0	9.19292
M7621	5	38.2605
M7621	12	60.0791
M7621	19	43.5182
M7621	27	67.3231
M7721	-5	100
M7721	0	39.7034
M7721	5	56.382
M7721	12	67.2924
M7721	19	51.5638
M7721	27	36.5353
M8220	-5	100
M8220	0	104.211
M8220	5	141.274
M8220	12	229.62
M8220	20	186.585
M8320	-2	100
M8320	0	50.5427
M8320	5	60.06
M8320	12	85.6207
M8320	18	79.9399
M8320	25	56.8608
MB1027	-1
MB1027	1
MB1027	6
MB1027	13
MB1027	21
MB1027	27

## Sheet: ED Fig. 7e
recipientid	pod	cd3cd8abs
M10619	-20	869.044
M10619	-1	1502.26
M10619	0	87.0464
M10619	5	863.117
M10619	9	1031.77
M11421	-7	508.539
M11421	0	75.762
M11421	5	519.262
M11421	13	276.606
M11421	19	108.74
M11521	-5	950.782
M11521	0	821.658
M11521	5	1066.41
M11521	11	1505.08
M11521	18	980.749
M11521	25	938.806
M12021	-7	698.678
M12021	0	54.6642
M12021	5	269.36
M12021	12	323.014
M12121	-7	1197.77
M12121	0	75.9145
M12121	4	262.189
M12621	-5	894.722
M12621	0	127.928
M12621	5	217.8
M13021	-7	1603.5
M13021	0	228.122
M2220	-1	1140.75
M2220	0	77.6786
M2220	2	282.663
M2220	7	1367.35
M2420	-20	1534.61
M2420	-2	1905.12
M2420	0	51.6361
M2420	5	1372.51
M2420	12	1552.24
M2420	19	1744.14
M2420	26	1458.27
M2519	-20	3161.18
M2519	-2	814.401
M2519	0	43.036
M2519	5	693.738
M2519	12	813.243
M2519	19	2106.29
M2519	27	1673.58
M5722	-9	921.57
M5722	-5	606.403
M5722	0	104.101
M5722	5	1132
M5722	12	587.255
M5722	19	574.668
M5722	26	436.644
M6121	-27	891.487
M6121	0	204.758
M6121	5	585.9
M6121	12	675.074
M6121	19	475.608
M6121	26	629.35
M6421	-5	630.061
M6421	0	161.929
M6421	5	204.926
M6521	-27	1661.48
M6521	0
M6521	5
M6521	12	885.413
M6521	19	721.224
M6521	26	907.187
M7621	-18	2106.03
M7621	-9	1027.84
M7621	0	44.268
M7621	5	410.92
M7621	12	808.5
M7621	19	711.432
M7621	27	686.07
M7721	-5	1857.99
M7721	0	231.198
M7721	5	815.538
M7721	12	1078.57
M7721	19	750.36
M7721	27	480.952
M8220	-5	1186.94
M8220	0	161.998
M8220	5	1276.35
M8220	12	2275.68
M8220	20	1948.53
M8320	-2	762.797
M8320	0	174.651
M8320	5	689.472
M8320	12	1485.58
M8320	18	1284.72
M8320	25	737.048
MB1027	-1
MB1027	1
MB1027	6
MB1027	13
MB1027	21
MB1027	27

## Sheet: ED Fig. 7f
recipientid	pod	cd3cd8pct
M10619	-20	100
M10619	-1	172.864
M10619	0	10.0163
M10619	5	99.3179
M10619	9	118.725
M11421	-7	100
M11421	0	14.898
M11421	5	102.109
M11421	13	54.3923
M11421	19	21.3829
M11521	-5	100
M11521	0	86.4192
M11521	5	112.161
M11521	11	158.299
M11521	18	103.152
M11521	25	98.7405
M12021	-7	100
M12021	0	7.82395
M12021	5	38.5528
M12021	12	46.2321
M12121	-7	100
M12121	0	6.33801
M12121	4	21.8899
M12621	-5	100
M12621	0	14.298
M12621	5	24.3427
M13021	-7	100
M13021	0	14.2265
M2220	-1	100
M2220	0	6.80945
M2220	2	24.7788
M2220	7	119.864
M2420	-20	100
M2420	-2	124.144
M2420	0	3.36478
M2420	5	89.4374
M2420	12	101.149
M2420	19	113.654
M2420	26	95.0259
M2519	-20	100
M2519	-2	25.7625
M2519	0	1.36139
M2519	5	21.9455
M2519	12	25.7259
M2519	19	66.6297
M2519	27	52.9415
M5722	-9	100
M5722	-5	65.8011
M5722	0	11.2961
M5722	5	122.834
M5722	12	63.7233
M5722	19	62.3575
M5722	26	47.3804
M6121	-27	100
M6121	0	22.9682
M6121	5	65.7217
M6121	12	75.7246
M6121	19	53.35
M6121	26	70.5956
M6421	-5	100
M6421	0	25.7004
M6421	5	32.5248
M6521	-27	100
M6521	0	0
M6521	5	0
M6521	12	53.2907
M6521	19	43.4086
M6521	26	54.6012
M7621	-18	100
M7621	-9	48.8047
M7621	0	2.10196
M7621	5	19.5116
M7621	12	38.3898
M7621	19	33.7807
M7621	27	32.5765
M7721	-5	100
M7721	0	12.4435
M7721	5	43.8937
M7721	12	58.0503
M7721	19	40.3857
M7721	27	25.8857
M8220	-5	100
M8220	0	13.6484
M8220	5	107.533
M8220	12	191.727
M8220	20	164.165
M8320	-2	100
M8320	0	22.8961
M8320	5	90.3874
M8320	12	194.754
M8320	18	168.423
M8320	25	96.6244
MB1027	-1
MB1027	1
MB1027	6
MB1027	13
MB1027	21
MB1027	27

## Sheet: ED Fig. 7g
recipientid	pod	cd3cd45RAcd31abs
M10619	-20	606.61
M10619	-1	929.328
M10619	0	65.9602
M10619	5	210.246
M10619	9	297.984
M11421	-7	383.055
M11421	0	90.4935
M11421	5	376.319
M11421	13	196.02
M11421	19	114.579
M11521	-5	469.663
M11521	0	301.855
M11521	5	726.93
M11521	11	1094.6
M11521	18	911.988
M11521	25	629.2
M12021	-7	58.4995
M12021	0	13.7176
M12021	5	42.224
M12021	12	41.6894
M12121	-7	387.174
M12121	0	105.469
M12121	4	25.5707
M12621	-5	440.583
M12621	0	87.1596
M12621	5	244.728
M13021	-7	2072.32
M13021	0	476.672
M2220	-1	1083.91
M2220	0	110.682
M2220	2	157.696
M2220	7	838.245
M2420	-20	937.581
M2420	-2	1010.79
M2420	0	185.913
M2420	5	629.741
M2420	12	542.861
M2420	19	609.511
M2420	26	515.182
M2519	-20	123.583
M2519	-2	156.417
M2519	0	32.8918
M2519	5	223.938
M2519	12	69.0752
M2519	19	89.5315
M2519	27	94.431
M5722	-9	138.778
M5722	-5	108.824
M5722	0	36.2653
M5722	5	168.524
M5722	12	123.294
M5722	19	129.071
M5722	26	150.228
M6121	-27	509.828
M6121	0	139.709
M6121	5	368.55
M6121	12	372.943
M6121	19	298.954
M6121	26	309.056
M6421	-5	252.024
M6421	0	85.529
M6421	5	71.9714
M6521	-27	904.995
M6521	0
M6521	5
M6521	12	682.453
M6521	19	629.958
M6521	26	720.341
M7621	-18	441.865
M7621	-9	363.149
M7621	0	35.938
M7621	5	256.26
M7621	12	468.3
M7621	19	275.704
M7621	27	411.642
M7721	-5	1034.41
M7721	0	100.832
M7721	5	740.718
M7721	12	866.389
M7721	19	655.699
M7721	27	419.047
M8220	-5	471.335
M8220	0	479.716
M8220	5	646.955
M8220	12	1219.68
M8220	20	873.184
M8320	-2	846.437
M8320	0	326.728
M8320	5	475.373
M8320	12	812.16
M8320	18	664.085
M8320	25	428.792
MB1027	-1
MB1027	1
MB1027	6
MB1027	13
MB1027	21
MB1027	27

## Sheet: ED Fig. 7h
recipientid	pod	cd3cd45RAcd31pct
M10619	-20	100
M10619	-1	153.2
M10619	0	10.8736
M10619	5	34.6592
M10619	9	49.1228
M11421	-7	100
M11421	0	23.6241
M11421	5	98.2414
M11421	13	51.1728
M11421	19	29.9118
M11521	-5	100
M11521	0	64.2705
M11521	5	154.777
M11521	11	233.061
M11521	18	194.179
M11521	25	133.968
M12021	-7	100
M12021	0	23.4491
M12021	5	72.1784
M12021	12	71.2646
M12121	-7	100
M12121	0	27.2407
M12121	4	6.60443
M12621	-5	100
M12621	0	19.7828
M12621	5	55.5464
M13021	-7	100
M13021	0	23.0018
M2220	-1	100
M2220	0	10.2113
M2220	2	14.5488
M2220	7	77.3351
M2420	-20	100
M2420	-2	107.808
M2420	0	19.829
M2420	5	67.1665
M2420	12	57.9001
M2420	19	65.0089
M2420	26	54.9479
M2519	-20	100
M2519	-2	126.568
M2519	0	26.6151
M2519	5	181.204
M2519	12	55.8936
M2519	19	72.4464
M2519	27	76.4108
M5722	-9	100
M5722	-5	78.4158
M5722	0	26.132
M5722	5	121.434
M5722	12	88.8426
M5722	19	93.0055
M5722	26	108.251
M6121	-27	100
M6121	0	27.4031
M6121	5	72.2891
M6121	12	73.1508
M6121	19	58.6382
M6121	26	60.6197
M6421	-5	100
M6421	0	33.9368
M6421	5	28.5573
M6521	-27	100
M6521	0
M6521	5
M6521	12	75.4096
M6521	19	69.609
M6521	26	79.5961
M7621	-18	100
M7621	-9	82.1856
M7621	0	8.13326
M7621	5	57.9952
M7621	12	105.983
M7621	19	62.3956
M7621	27	93.1602
M7721	-5	100
M7721	0	9.74779
M7721	5	71.6078
M7721	12	83.7568
M7721	19	63.3887
M7721	27	40.5107
M8220	-5	100
M8220	0	101.778
M8220	5	137.26
M8220	12	258.771
M8220	20	185.258
M8320	-2	100
M8320	0	38.6003
M8320	5	56.1616
M8320	12	95.9505
M8320	18	78.4565
M8320	25	50.6585
MB1027	-1
MB1027	1
MB1027	6
MB1027	13
MB1027	21
MB1027	27

## Sheet: ED Fig.7i
recipientid	pod	cd3-cd20abs
M10619	-20	727.072
M10619	-1	604.514
M10619	0	0
M10619	5	0.189696
M10619	9	0
M11421	-7	495.33
M11421	0	0
M11421	5	0
M11421	13	0
M11421	19	0.018245
M11521	-5	1328.8
M11521	0	0
M11521	5	0
M11521	11	0
M11521	18	0
M11521	25	1.19848
M12021	-7	447.628
M12021	0	0
M12021	5	0
M12021	12	0
M12121	-7	441.096
M12121	0	0
M12121	4	0
M12621	-5	369.412
M12621	0	0
M12621	5	0
M13021	-7	1005.59
M13021	0	0
M2220	-1	702.311
M2220	0	607.745
M2220	2	0.09918
M2220	7	0
M2420	-20	689.522
M2420	-2	479.774
M2420	0	0.0244776
M2420	5	0.121104
M2420	12	0
M2420	19	0
M2420	26	0
M2519	-20	1039.58
M2519	-2	948.842
M2519	0	0.49184
M2519	5	0.1566
M2519	12	0
M2519	19	0
M2519	27	89.5224
M5722	-9	233.464
M5722	-5	185.917
M5722	0	0
M5722	5	0
M5722	12	0
M5722	19	0
M5722	26	0
M6121	-27	287.668
M6121	0	0.022176
M6121	5	0.2295
M6121	12	0.031472
M6121	19	0
M6121	26	0.0261293
M6421	-5	134.128
M6421	0	0
M6421	5	0.142844
M6521	-27	478.023
M6521	0
M6521	5
M6521	12	0
M6521	19	0
M6521	26	0
M7621	-18	734.528
M7621	-9	70.3601
M7621	0	0
M7621	5	0
M7621	12	0
M7621	19	0.066516
M7621	27	0.47817
M7721	-5	1080.53
M7721	0	0.089496
M7721	5	0.47386
M7721	12	0
M7721	19	0
M7721	27	0
M8220	-5	522.941
M8220	0	0
M8220	5	1.14169
M8220	12	2.0064
M8220	20	0.946308
M8320	-2	394.781
M8320	0	0.487121
M8320	5	0
M8320	12	0
M8320	18	0
M8320	25	0.35568
MB1027	-1
MB1027	1
MB1027	6
MB1027	13
MB1027	21
MB1027	27

## Sheet: ED Fig.7j
recipientid	pod	cd3-cd20pct
M10619	-20	100
M10619	-1	83.1437
M10619	0	0
M10619	5	0.0260904
M10619	9	0
M11421	-7	100
M11421	0	0
M11421	5	0
M11421	13	0
M11421	19	0.0036834
M11521	-5	100
M11521	0	0
M11521	5	0
M11521	11	0
M11521	18	0
M11521	25	0.0901921
M12021	-7	100
M12021	0	0
M12021	5	0
M12021	12	0
M12121	-7	100
M12121	0	0
M12121	4	0
M12621	-5	100
M12621	0	0
M12621	5	0
M13021	-7	100
M13021	0	0
M2220	-1	100
M2220	0	86.535
M2220	2	0.014122
M2220	7	0
M2420	-20	100
M2420	-2	69.5807
M2420	0	0.00354994
M2420	5	0.0175635
M2420	12	0
M2420	19	0
M2420	26	0
M2519	-20	100
M2519	-2	91.2713
M2519	0	0.0473112
M2519	5	0.0150637
M2519	12	0
M2519	19	0
M2519	27	8.61137
M5722	-9	100
M5722	-5	79.6338
M5722	0	0
M5722	5	0
M5722	12	0
M5722	19	0
M5722	26	0
M6121	-27	100
M6121	0	0.00770888
M6121	5	0.0797794
M6121	12	0.0109404
M6121	19	0
M6121	26	0.00908313
M6421	-5	100
M6421	0	0
M6421	5	0.106498
M6521	-27	100
M6521	0
M6521	5
M6521	12	0
M6521	19	0
M6521	26	0
M7621	-18	100
M7621	-9	9.57895
M7621	0	0
M7621	5	0
M7621	12	0
M7621	19	0.00905561
M7621	27	0.0650989
M7721	-5	100
M7721	0	0.0082826
M7721	5	0.0438544
M7721	12	0
M7721	19	0
M7721	27	0
M8220	-5	100
M8220	0	0
M8220	5	0.21832
M8220	12	0.383676
M8220	20	0.180959
M8320	-2	100
M8320	0	0.12339
M8320	5	0
M8320	12	0
M8320	18	0
M8320	25	0.0900956
MB1027	-1
MB1027	1
MB1027	6
MB1027	13
MB1027	21
MB1027	27
