# Supplementary material for: Design and testing of a humanized porcine donor for xenotransplantation
Source: Nature. 2023 Oct 11;622(7982):393–401. doi: 10.1038/s41586-023-06594-4 (PMC10567564; doi:10.1038/s41586-023-06594-4)
Supplement: Supplementary file 13 — Source Data Extended Data Fig. 8 [file 41586_2023_6594_MOESM13_ESM.xlsx]

## Sheet: ED Fig. 8a
M13021
Days	IgG
-15	655	1376
0	2064	3028
4	1310	1290
M12121
Days	IgG
-27	3386	2905
0	2262	2236
2	1910	1358
4	2554	2107
6	14618	13989
Cy1061
Days	IgG
-5	561	605
21	663	801
Cy1062
Days	IgG
-5	608	905
26	605	933
MB1027
Days	IgG
-20	871	1327
13	1606	1994
35	3525	3518
M11521
Days	IgG
-20	2164	1815
5	1305	1161
18	1670	1646
32	3299	3182
46	28207	29659
50	30088	28478
M2220
Days	IgG
-7	6753	5623
8	5004	4758
M10619
Days	IgG
-20	996	1128
9	1590	1502
M11421
Days	IgG
-22	1435	1406
0	2355	2298
5	884	953
13	1037	1086
19	1398	1590
24	1134	1152
M8220
Days	IgG
-21	3708	5147
5	2723	3195
20	2219	2639
33	3539	3590
47	5347	5556
61	6093	6588
75	6474	7714
89	7697	10675
103	19165	20520
M7721
Days	IgG
-20	574	540
2	399	424
54	488	465
153	496	407
250	465	371
341	1489	1570
355	12993	12046
365	19529	19714
M2519
Days	IgG
-19	422	357
0	969	776
8	665	453
41	486	453
103	395	310
201	381	360
261	355	318
355	356	349
439	426	412
471	455	381
492	429	376
511	911	724
M2420
Days	IgG
-21	1327	1239
47	646	647
159	628	627
236	2156	2021
369	4903	5268
495	5533	4821
601	1680	1920
684	1150	1095
712	1038	1053
740	2650	2728
754	11095	11429
758	11146	11171
M6421
Days	IgG
-6	546	786
0	801	1244
2	577	755
6	1106	1579
M12621
Days	IgG
-6	2364	2350
10	2712	3894
M12021
Days	IgG
-20	1230
15	1424	2253
M6521
Days	IgG
-19	4176	5462
0	5324	4176
9	3918	2373
33	3918	3597
75	4556	4066
103	2681	4099
117	5018	2368
131	2609	3870
145	3176	2854
159	25157	14054
167	35592	27806
176	71926	74428
M6121
Days	IgG
-21	879	952
2	1263	1072
54	1242	1181
187	1275	1163
257	1434	1366
272	1415	1300
282	1292	1392

## Sheet: ED Fig. 8b
M13021
Days	IgM
-15	6240	5158
0	2476	2328
4	2006	1609
M12121
Days	IgM
-27	6404	4955
0	3366	2804
2	2865	2132
4	3393	2544
6	4435	3894
Cy1061
Days	IgM
-5	8336	6418
21	2083	1825
Cy1062
Days	IgM
-5	10412	8973
26	3208	2655
MB1027
Days	IgM
-20	8318	7800
13	4924	4509
35		525
M11521
Days	IgM
-20	6446	5849
5	2905	2414
18	1718	1418
32	1170	1074
46	2091	1771
50	3195	2728
M2220
Days	IgM
-7	2141	1642
8	848	830
M10619
Days	IgM
-20	5511	4914
9	2436	2165
M11421
Days	IgM
-22	5047	3896
0	2290	1657
5	1968	1701
13	2784	2157
19	3941	3007
24	3484	3129
M8220
Days	IgM
-21	4091	3634
5	2368	2156
20	2728	2236
33	2529	2405
47	2981	2588
61	4537	3427
75	4049	3372
89	6146	5533
103	4761	4316
M7721
Days	IgM
-20	2963	796
2	1470	293
54	1509	410
153	699	169
250	786	188
341	1722	402
355	3701	1108
365	2275	835
M2519
Days	IgM
-19	1000	737
0	471	369
8	762	562
41	406	297
103	556	510
201	322	274
261	373	271
355	347	313
439	1053	886
471	775	753
492	748	639
511	2461	2006
M2420
Days	IgM
-21	13892	13204
47	4108	4116
159	4211	4041
236	4872	4711
369	3052	2686
495	3612	3716
601	7663	7817
684	3975	3800
712	4299	4167
740	3597	3568
754	4263	4237
758	1484	1424
M6421
Days	IgM
-6	4202	1225
0	3279	1987
2	1917	1935
6	4556	2044
M12621
Days	IgM
-6	3132	1798
10	1145	1016
M12021
Days	IgM
-20	3299
15	1801	1646
M6521
Days	IgM
-19	5427	5060
0	3886	3077
9	5213	4343
33	3731	2655
75	4872	4334
103	7512	5580
117	5925	3863
131	3792	3777
145	6645	4453
159	9014	6015
167	11455	8392
176	20862	18502
M6121
Days	IgM
-21	9751	8543
2	4872	4074
54	6390	4801
187	6559	5592
257	6821	6041
272	4944	4435
282	5125	3319
